# Supplementary material for: Tetra­ethyl 1,1′-(ethane-1,2-di­yl)bis­(2,5-dimethyl-1H-pyrrole-3,4-dicarboxyl­ate)
Source: Acta Crystallogr Sect E Struct Rep Online. 2010 Nov 6;66(Pt 12):o3047. doi: 10.1107/S1600536810044119 (PMC3011439; doi:10.1107/S1600536810044119)
Supplement: Supplementary file 2 [file e-66-o3047-Isup2.hkl]

# 
# h,k,l, Fc-squared, Fo-squared, sigma(Fo-squared) and status flag 
# 
data_I
_shelx_title ' I         Pc           R' 
_shelx_refln_list_code          4 
_shelx_F_calc_maximum      215.25 
_exptl_crystal_F_000      1080.00 
_reflns_d_resolution_high  0.7829 
 
loop_ 
 _symmetry_equiv_pos_as_xyz 
 'x, y, z' 
 'x, -y, z+1/2' 
 
_cell_length_a    12.8910 
_cell_length_b    13.7430 
_cell_length_c    16.7170 
_cell_angle_alpha  90.000 
_cell_angle_beta  113.350 
_cell_angle_gamma  90.000 
 
_shelx_F_squared_multiplier     1.000 
 
loop_ 
 _refln_index_h 
 _refln_index_k 
 _refln_index_l 
 _refln_F_squared_calc 
 _refln_F_squared_meas 
 _refln_F_squared_sigma 
 _refln_observed_status 
   1   0   0    14892.75    15006.07    748.70 o 
   2   0   0     5607.45     6701.79    336.19 o 
   3   0   0     1434.41     1678.38     85.48 o 
   4   0   0       84.20       91.89      7.15 o 
   5   0   0        2.54        1.38      2.24 o 
   6   0   0     2834.87     3457.54    176.34 o 
   7   0   0      423.50      420.90     24.04 o 
   8   0   0      775.56      955.87     51.08 o 
   9   0   0      378.21      472.70     28.39 o 
  10   0   0       76.44       57.34     13.49 o 
  11   0   0       13.53       34.79     13.10 o 
  12   0   0      167.16      181.09     23.18 o 
  13   0   0      152.34      204.84     34.47 o 
  14   0   0      107.31      119.71     33.84 o 
  15   0   0        9.97        4.45     32.91 o 
   0   1   0        5.42        4.26      0.76 o 
   1   1   0       11.93       -0.56      2.29 o 
   2   1   0      487.57      375.21     13.92 o 
   3   1   0     7178.31     7103.80    252.03 o 
   4   1   0      540.00      568.59     21.23 o 
   5   1   0     1400.53     1296.03     47.28 o 
   6   1   0      698.25      751.68     28.43 o 
   7   1   0      170.00      173.81      8.64 o 
   8   1   0      194.06      194.43      9.83 o 
   9   1   0       11.09       13.36      3.54 o 
  10   1   0       40.55       38.00      8.83 o 
  11   1   0       55.22       45.88     11.11 o 
  12   1   0       10.64        3.77      9.98 o 
  13   1   0       25.67       30.10     12.48 o 
  14   1   0       14.76       17.30     18.35 o 
  15   1   0        5.30       -0.19     22.76 o 
   0   2   0        0.96        1.96      1.77 o 
   1   2   0     6631.21     7380.52    281.13 o 
   2   2   0    31101.49    35248.53   1340.35 o 
   3   2   0    12189.41    12162.74    430.72 o 
   4   2   0      560.28      582.32     21.79 o 
   5   2   0       30.38       41.29      3.87 o 
   6   2   0      872.60     1088.43     40.08 o 
   7   2   0       12.96       11.47      2.82 o 
   8   2   0        8.50        4.73      3.08 o 
   9   2   0       28.16       17.50      5.24 o 
  10   2   0      191.44      203.29     15.11 o 
  11   2   0      772.71      838.85     47.69 o 
  12   2   0      164.59      168.55     17.66 o 
  13   2   0       53.71       73.97     14.88 o 
  14   2   0       18.02       37.84     17.46 o 
  15   2   0        1.58        5.92     33.64 o 
   0   3   0        0.34        0.44      1.79 o 
   1   3   0      969.00      814.19     34.70 o 
   2   3   0      286.64      239.51     10.31 o 
   3   3   0      608.11      771.71     28.34 o 
   4   3   0     1920.73     1625.64     58.72 o 
   5   3   0      227.07      249.74     10.77 o 
   6   3   0     1498.42     1448.10     52.73 o 
   7   3   0      387.34      402.66     16.69 o 
   8   3   0       24.35       28.66      4.16 o 
   9   3   0       87.05       66.80      7.48 o 
  10   3   0      354.72      325.77     19.54 o 
  11   3   0       35.63       36.16     16.66 o 
  12   3   0       43.20       36.61     11.11 o 
  13   3   0        0.02       -9.19     11.20 o 
  14   3   0        8.27       19.59     17.22 o 
   0   4   0     4792.55     4942.17    290.97 o 
   1   4   0     7116.18     7709.01    320.62 o 
   2   4   0    10790.56    11479.11    477.48 o 
   3   4   0       58.67       65.29      3.94 o 
   4   4   0      412.98      452.64     17.40 o 
   5   4   0     3709.41     4209.97    149.71 o 
   6   4   0      718.59      872.25     32.67 o 
   7   4   0      102.20      103.14      6.75 o 
   8   4   0        9.63        6.38      3.32 o 
   9   4   0       69.44       78.81      8.70 o 
  10   4   0      357.56      399.46     22.80 o 
  11   4   0       67.21       51.34     11.28 o 
  12   4   0       44.47       41.34     11.61 o 
  13   4   0       33.24       21.32     17.45 o 
  14   4   0        3.08       14.51     17.96 o 
   0   5   0        1.22        4.81      2.91 o 
   1   5   0      495.37      418.60     21.89 o 
   2   5   0      376.95      301.51     14.13 o 
   3   5   0      122.09      155.79      8.05 o 
   4   5   0      361.68      367.18     14.68 o 
   5   5   0      121.84      104.49      6.08 o 
   6   5   0      232.24      262.28     16.65 o 
   7   5   0       14.47       14.81      3.53 o 
   8   5   0      149.30      137.24      9.78 o 
   9   5   0       14.68       19.20      6.46 o 
  10   5   0        3.26       -1.87      5.88 o 
  11   5   0       14.27       23.66      9.50 o 
  12   5   0       11.28        4.45     10.31 o 
  13   5   0        1.92       -1.62     17.58 o 
  14   5   0        3.42       -6.28     26.92 o 
   0   6   0        3.41       -2.86      3.04 o 
   1   6   0      896.81      794.21     34.81 o 
   2   6   0      208.71      217.07     15.67 o 
   3   6   0     1933.15     2171.31     92.04 o 
   4   6   0     1734.34     1813.45     70.83 o 
   5   6   0      194.19      173.33      8.85 o 
   6   6   0      216.12      320.07     14.08 o 
   7   6   0      264.73      265.45     14.33 o 
   8   6   0      367.52      353.63     20.24 o 
   9   6   0        0.96       -5.45      5.45 o 
  10   6   0      138.54      153.70     13.44 o 
  11   6   0       27.46       19.77     11.53 o 
  12   6   0       16.33       19.25     15.24 o 
  13   6   0        9.45       25.26     21.04 o 
  14   6   0        4.13       14.37     47.09 o 
   0   7   0       51.75       47.97      8.15 o 
   1   7   0      186.65      200.50     10.97 o 
   2   7   0       29.78       31.93      4.37 o 
   3   7   0      519.70      436.44     20.36 o 
   4   7   0      255.64      275.82     13.36 o 
   5   7   0      209.11      198.62     12.35 o 
   6   7   0       35.37       41.97      6.07 o 
   7   7   0       35.83       45.43      7.89 o 
   8   7   0       30.80       45.65      7.63 o 
   9   7   0        4.98        1.90      9.16 o 
  10   7   0       35.07        8.68      9.91 o 
  11   7   0       27.74       18.10     15.72 o 
  12   7   0        5.13       13.09     17.19 o 
  13   7   0        5.76       -0.14     19.88 o 
   0   8   0     1118.34     1203.85     74.08 o 
   1   8   0      221.28      216.93     12.02 o 
   2   8   0      250.43      332.34     19.45 o 
   3   8   0      375.09      406.46     19.45 o 
   4   8   0       20.38       30.97      4.40 o 
   5   8   0       37.91       38.14      6.06 o 
   6   8   0       34.43       43.02      6.59 o 
   7   8   0       90.57      109.51      9.99 o 
   8   8   0      116.38      130.29     18.98 o 
   9   8   0        3.89        7.16     14.05 o 
  10   8   0       52.78       56.23     12.39 o 
  11   8   0       21.61       10.39     17.07 o 
  12   8   0       14.04        7.29     18.12 o 
  13   8   0       31.74       53.30     47.24 o 
   0   9   0        4.78        9.88      4.90 o 
   1   9   0       18.40       16.53      3.76 o 
   2   9   0      138.74      111.91      8.15 o 
   3   9   0      290.59      238.68     13.10 o 
   4   9   0      309.26      298.71     17.53 o 
   5   9   0      118.39      158.33     11.96 o 
   6   9   0      209.60      198.09     22.49 o 
   7   9   0      111.16       98.71     13.44 o 
   8   9   0       55.03       80.68     12.84 o 
   9   9   0       24.18        6.78      9.99 o 
  10   9   0       26.33       12.51     11.61 o 
  11   9   0        3.17       -6.75     12.01 o 
  12   9   0        0.34       -3.28     18.44 o 
   0  10   0        7.72        5.48      9.73 o 
   1  10   0        0.97       -1.13      3.33 o 
   2  10   0      191.97      195.94     12.03 o 
   3  10   0      189.13      202.78     15.25 o 
   4  10   0      132.94      103.06     15.51 o 
   5  10   0       24.19       31.29     11.30 o 
   6  10   0      156.43      202.83     30.48 o 
   7  10   0       20.18        6.19      9.07 o 
   8  10   0       59.80       48.04     12.21 o 
   9  10   0        5.20       -3.43     10.42 o 
  10  10   0       25.73       27.58     12.23 o 
  11  10   0       10.43       15.44     14.29 o 
   0  11   0        2.62        1.15      5.60 o 
   1  11   0        2.46        5.42      4.30 o 
   2  11   0      197.64      199.46     19.56 o 
   3  11   0       29.73       57.13     17.72 o 
   4  11   0      290.89      310.11     24.51 o 
   5  11   0      154.76      153.48     17.82 o 
   6  11   0       16.43       23.32     12.17 o 
   7  11   0       21.30       17.73     10.22 o 
   8  11   0       62.70       64.85     13.76 o 
   9  11   0        1.65        0.28     11.81 o 
  10  11   0       17.51       22.00     13.29 o 
  11  11   0        2.25       -9.88     13.08 o 
   0  12   0      582.05      537.29     37.99 o 
   1  12   0       28.59       27.07      9.67 o 
   2  12   0       35.12       49.97     12.35 o 
   3  12   0      304.25      326.63     29.17 o 
   4  12   0      248.17      296.70     31.37 o 
   5  12   0       17.90        8.58     20.05 o 
   6  12   0       22.26       12.58     11.68 o 
   7  12   0        0.95       -6.52     12.52 o 
   8  12   0       33.97       21.97     14.88 o 
   9  12   0        9.37        1.59     14.50 o 
  10  12   0       29.31       34.64     18.73 o 
  11  12   0        3.47        4.79     22.64 o 
   1  13   0       18.26       36.19     22.05 o 
   2  13   0        5.61       33.76     36.41 o 
   3  13   0       40.85       70.25     15.79 o 
   4  13   0       16.11       26.97     12.06 o 
   5  13   0       12.43       12.67     12.34 o 
   6  13   0        1.98       -3.95     12.11 o 
   7  13   0        6.54       20.10     14.49 o 
   8  13   0       10.05       20.21     15.17 o 
   9  13   0        2.46       -4.01     15.49 o 
  10  13   0       26.70       55.92     18.56 o 
   3  14   0       20.71       23.39     34.38 o 
   4  14   0       52.65       79.23     34.13 o 
   5  14   0       15.24       21.29     13.83 o 
   6  14   0        1.35       -5.57     19.71 o 
   7  14   0        5.22        4.29     15.86 o 
   8  14   0       28.34       17.73     24.03 o 
   9  14   0        0.43        6.41     20.83 o 
   3  15   0        1.09       41.22     35.70 o 
   4  15   0        8.19       -2.61     44.06 o 
   5  15   0        2.39        0.55     22.56 o 
   6  15   0        8.47       28.59     52.15 o 
   7  15   0       13.08       33.30     17.56 o 
   3  16   0       18.53       31.93     38.29 o 
   4  16   0       13.50       -7.38     29.54 o 
   5  16   0        0.72       40.74     52.95 o 
   6  16   0       10.30       61.86     57.50 o 
 -15   1   1        5.94        6.38     21.58 o 
 -14   1   1       52.31       10.34     16.24 o 
 -13   1   1       55.54       46.46     12.87 o 
 -12   1   1        3.46        1.91     10.63 o 
 -11   1   1      170.03      182.38     16.70 o 
 -10   1   1       21.20       19.69      5.22 o 
  -9   1   1       12.10       19.58      3.76 o 
  -8   1   1      396.83      339.58     17.69 o 
  -7   1   1      635.70      566.68     22.05 o 
  -6   1   1     3111.03     3066.80    110.31 o 
  -5   1   1     1079.59      962.56     35.35 o 
  -4   1   1      694.45      728.50     26.81 o 
  -3   1   1      579.75      586.53     21.49 o 
  -2   1   1       18.42       24.88      2.14 o 
  -1   1   1       17.31       -1.31      2.27 o 
   0   1   1       33.73       33.57      1.76 o 
   1   1   1       78.90       55.34      3.16 o 
   2   1   1     1963.31     2109.56     75.16 o 
   3   1   1     6703.07     6881.75    261.67 o 
   4   1   1       57.79       65.86      4.52 o 
   5   1   1      649.83      674.50     25.32 o 
   6   1   1      132.16      117.69      6.45 o 
   7   1   1        5.19        5.62      2.29 o 
   8   1   1       98.75       98.06      7.49 o 
   9   1   1       25.56       29.09      6.99 o 
  10   1   1      123.63      133.46     12.77 o 
  11   1   1       11.89       18.43     16.99 o 
  12   1   1        0.56       10.61     10.19 o 
  13   1   1        5.23       15.16     13.71 o 
  14   1   1        0.83        9.25     19.53 o 
 -15   2   1        9.04       27.68     58.46 o 
 -14   2   1       54.77       77.00     28.06 o 
 -13   2   1        1.48        0.46     11.12 o 
 -12   2   1       36.27       57.45     12.20 o 
 -11   2   1       72.31       80.53     12.13 o 
 -10   2   1       28.76       36.91      6.16 o 
  -9   2   1        2.21        0.32      3.03 o 
  -8   2   1      666.98      711.69     30.59 o 
  -7   2   1       92.46      127.74      7.17 o 
  -6   2   1      374.91      456.88     17.91 o 
  -5   2   1      124.17      156.20      7.33 o 
  -4   2   1     1158.33     1129.29     40.92 o 
  -3   2   1    16673.22    17928.18    633.51 o 
  -2   2   1    25969.69    28418.83   1002.96 o 
  -1   2   1     1222.12     1337.83     51.85 o 
   0   2   1    26739.79    29380.43   1217.58 o 
   1   2   1       25.58       30.06      2.30 o 
   2   2   1     3523.45     4372.82    166.81 o 
   3   2   1     4076.33     4154.72    147.06 o 
   4   2   1     6182.65     6819.26    242.15 o 
   5   2   1       81.96      103.89      5.77 o 
   6   2   1      825.34      851.69     32.04 o 
   7   2   1        9.09        8.27      3.27 o 
   8   2   1      477.56      547.56     24.13 o 
   9   2   1      304.36      333.73     19.77 o 
  10   2   1       25.85       11.61      7.78 o 
  11   2   1        0.57       19.20      9.45 o 
  12   2   1       50.92       60.15     21.02 o 
  13   2   1       40.04       49.81     20.45 o 
  14   2   1       28.67       34.55     30.68 o 
 -14   3   1        1.59        0.97     15.06 o 
 -13   3   1        7.18        9.07     11.60 o 
 -12   3   1       15.62       -0.34      9.03 o 
 -11   3   1      120.20      105.31     13.49 o 
 -10   3   1       37.40       30.89      6.79 o 
  -9   3   1      185.07      165.20      9.60 o 
  -8   3   1      143.52      126.91      9.34 o 
  -7   3   1      591.74      551.45     21.64 o 
  -6   3   1     1117.59     1057.60     38.96 o 
  -5   3   1     1248.89     1198.92     43.84 o 
  -4   3   1      690.03      635.21     23.60 o 
  -3   3   1      100.41       90.56      4.48 o 
  -2   3   1      184.18      161.72      7.14 o 
  -1   3   1      395.87      283.68     12.84 o 
   0   3   1     5220.37     4919.80    204.80 o 
   1   3   1     4082.44     3875.92    161.42 o 
   2   3   1      320.71      329.35     14.98 o 
   3   3   1      281.63      379.78     14.70 o 
   4   3   1     1956.44     1835.16     66.10 o 
   5   3   1       32.83       31.03      3.48 o 
   6   3   1     1068.63     1081.56     40.15 o 
   7   3   1       80.12       80.18      5.81 o 
   8   3   1      125.87      157.92     10.33 o 
   9   3   1        3.21        6.86      4.49 o 
  10   3   1       98.60      113.79     13.02 o 
  11   3   1        6.90       -3.55      8.51 o 
  12   3   1       33.68       74.12     30.70 o 
  13   3   1       10.31       18.44     14.16 o 
  14   3   1        8.20       -8.30     18.17 o 
 -15   4   1        9.08       -0.88     47.73 o 
 -14   4   1       10.91       14.93     22.40 o 
 -13   4   1       34.89       36.22     13.16 o 
 -12   4   1        2.13        3.95      9.76 o 
 -11   4   1       12.88       -0.65      8.72 o 
 -10   4   1       77.06       58.35     14.17 o 
  -9   4   1        8.52        9.52      4.85 o 
  -8   4   1       71.51       84.20      9.57 o 
  -7   4   1       11.17        8.30      2.99 o 
  -6   4   1      326.19      353.90     16.03 o 
  -5   4   1       27.91       28.80      3.13 o 
  -4   4   1      365.43      377.52     14.73 o 
  -3   4   1    12112.88    13153.43    465.22 o 
  -2   4   1     9093.30     9102.19    322.70 o 
  -1   4   1     1917.60     1716.73     72.43 o 
   0   4   1       23.96       24.63      6.38 o 
   1   4   1      126.47      130.74      7.06 o 
   2   4   1     7270.07     7793.12    368.54 o 
   3   4   1        5.34        4.62      2.13 o 
   4   4   1      955.90     1231.34     44.74 o 
   5   4   1      859.73     1087.60     40.00 o 
   6   4   1      481.67      552.74     21.56 o 
   7   4   1        3.98       -1.06      3.05 o 
   8   4   1       59.44       58.55      6.53 o 
   9   4   1      320.36      362.84     20.82 o 
  10   4   1       77.54       60.83     10.35 o 
  11   4   1      151.29      164.59     16.86 o 
  12   4   1       26.18       27.76     16.56 o 
  13   4   1        1.93        2.41     13.92 o 
  14   4   1        1.39        8.77     29.02 o 
 -14   5   1        3.86      -11.27     22.35 o 
 -13   5   1        6.11       10.90     17.06 o 
 -12   5   1        1.38       -3.05     10.48 o 
 -11   5   1        5.14        7.22      6.96 o 
 -10   5   1       26.78       22.23      6.92 o 
  -9   5   1      154.09      140.50     19.04 o 
  -8   5   1        0.69       -3.44      3.44 o 
  -7   5   1       43.25       36.94      6.97 o 
  -6   5   1      670.83      707.12     26.73 o 
  -5   5   1      305.59      256.94     11.12 o 
  -4   5   1       37.91       39.74      4.35 o 
  -3   5   1       67.24       63.76      4.01 o 
  -2   5   1       67.54       77.74      5.05 o 
  -1   5   1      741.24      570.53     25.17 o 
   0   5   1       37.22       33.82      3.36 o 
   1   5   1     2374.33     2190.53     92.35 o 
   2   5   1      383.45      418.39     19.04 o 
   3   5   1      281.46      279.31     13.55 o 
   4   5   1      356.20      395.79     17.09 o 
   5   5   1      197.08      161.07      8.24 o 
   6   5   1       33.54       31.89      3.91 o 
   7   5   1       25.95       31.39      5.00 o 
   8   5   1      121.67      126.21     10.58 o 
   9   5   1       11.24       20.87      7.68 o 
  10   5   1        4.53        6.23      8.81 o 
  11   5   1        4.98        5.88      8.97 o 
  12   5   1       18.17       24.71     12.57 o 
  13   5   1       12.84        3.87     15.27 o 
  14   5   1       23.96       57.90     54.43 o 
 -14   6   1        7.52       29.26     25.46 o 
 -13   6   1       10.06        0.48     18.25 o 
 -12   6   1        0.84      -13.71     13.71 o 
 -11   6   1        4.81        9.92      8.52 o 
 -10   6   1       35.98       41.63      8.58 o 
  -9   6   1      113.93      126.59     17.85 o 
  -8   6   1      327.57      349.30     17.87 o 
  -7   6   1       65.11       50.24      6.85 o 
  -6   6   1      487.11      440.47     24.17 o 
  -5   6   1     1033.79     1145.78     42.08 o 
  -4   6   1      590.42      500.93     19.67 o 
  -3   6   1      239.54      259.31     11.95 o 
  -2   6   1     2477.59     2496.09    105.29 o 
  -1   6   1       85.06       88.56      6.03 o 
   0   6   1      261.45      196.58     10.43 o 
   1   6   1        6.35        6.34      2.49 o 
   2   6   1       32.94       34.28      3.77 o 
   3   6   1     1023.26     1129.39     48.86 o 
   4   6   1      109.21       96.34      6.38 o 
   5   6   1     1253.19     1196.33     47.86 o 
   6   6   1       23.05       19.06      3.91 o 
   7   6   1        0.73        0.38      3.76 o 
   8   6   1       31.27       36.53      6.91 o 
   9   6   1        4.97        5.17      6.46 o 
  10   6   1       60.38       48.62     10.48 o 
  11   6   1       23.94       35.59     10.83 o 
  12   6   1        6.41        8.09     12.67 o 
  13   6   1        0.76        2.02     23.98 o 
 -13   7   1        7.57        0.78     20.67 o 
 -12   7   1        1.87       23.58     16.63 o 
 -11   7   1       18.85       15.32     11.12 o 
 -10   7   1        2.75       21.94      9.27 o 
  -9   7   1       20.91       25.59      9.16 o 
  -8   7   1       22.31       23.40      5.69 o 
  -7   7   1       82.22       93.11     12.27 o 
  -6   7   1        0.05        4.75      3.75 o 
  -5   7   1      153.27      147.70     10.38 o 
  -4   7   1      175.87      184.99      9.89 o 
  -3   7   1       69.98       76.66      6.60 o 
  -2   7   1       12.63       10.18      3.63 o 
  -1   7   1      492.50      563.99     25.58 o 
   0   7   1      118.06      111.05      7.41 o 
   1   7   1     1353.85     1335.69     57.45 o 
   2   7   1       20.00       13.82      3.90 o 
   3   7   1      418.21      428.82     20.11 o 
   4   7   1      434.72      422.54     24.96 o 
   5   7   1       37.31       35.09      6.17 o 
   6   7   1       14.29        9.31      4.66 o 
   7   7   1       11.88       11.48      5.51 o 
   8   7   1       69.10       49.10     21.05 o 
   9   7   1       29.42       36.96     14.85 o 
  10   7   1       67.12       57.77     12.02 o 
  11   7   1       15.36        5.62     14.10 o 
  12   7   1        3.59       13.56     22.47 o 
  13   7   1        0.44       -0.71     18.90 o 
 -13   8   1       58.85       74.74     35.43 o 
 -12   8   1       19.32       15.06     17.36 o 
 -11   8   1       56.70       61.70     13.88 o 
 -10   8   1        5.99       12.68      9.86 o 
  -9   8   1      152.34      190.24     18.58 o 
  -8   8   1       52.63       67.41     10.46 o 
  -7   8   1      247.97      230.91     26.06 o 
  -6   8   1      190.99      213.04     22.86 o 
  -5   8   1       33.58       37.80      6.07 o 
  -4   8   1     1955.06     1979.18    106.08 o 
  -3   8   1       40.75       53.53      5.26 o 
  -2   8   1      237.55      250.90     13.24 o 
  -1   8   1      887.70      931.91     41.09 o 
   0   8   1       48.07       50.43      5.18 o 
   1   8   1      109.31      123.00      8.34 o 
   2   8   1      263.50      210.92     11.74 o 
   3   8   1      119.42      102.66      8.87 o 
   4   8   1       36.82       51.75      5.22 o 
   5   8   1      125.76      140.79     10.73 o 
   6   8   1      118.23      115.57     10.05 o 
   7   8   1        0.71        3.17      5.47 o 
   8   8   1      219.79      236.67     16.40 o 
   9   8   1       99.24      124.97     19.12 o 
  10   8   1      165.28      167.30     18.76 o 
  11   8   1       21.49       20.13     17.10 o 
  12   8   1       33.90        9.93     18.89 o 
 -12   9   1        3.46       -3.53     12.88 o 
 -11   9   1        3.92        3.39     12.19 o 
 -10   9   1       21.77       21.82     11.89 o 
  -9   9   1       13.69       18.58     10.56 o 
  -8   9   1      209.72      217.20     21.49 o 
  -7   9   1      283.43      300.68     23.52 o 
  -6   9   1      388.76      380.92     30.50 o 
  -5   9   1      139.17      150.59     18.41 o 
  -4   9   1      165.98      226.41     22.65 o 
  -3   9   1       34.06       55.71     13.57 o 
  -2   9   1        7.08        5.29      3.31 o 
  -1   9   1       44.42       45.88      5.13 o 
   0   9   1        3.17        5.30      3.23 o 
   1   9   1      137.75      104.71      7.90 o 
   2   9   1      111.73       98.72      8.45 o 
   3   9   1      236.76      242.19     13.55 o 
   4   9   1      150.90      150.39     12.26 o 
   5   9   1       85.28       67.38      7.89 o 
   6   9   1       51.92       37.90     11.66 o 
   7   9   1       28.52       29.57      9.82 o 
   8   9   1       33.18       39.05     10.90 o 
   9   9   1        6.16        4.34     10.16 o 
  10   9   1       15.62       21.60     11.51 o 
  11   9   1        7.23        0.23     20.64 o 
  12   9   1        0.70       -1.12     17.66 o 
 -12  10   1       13.39       22.65     15.26 o 
 -11  10   1        0.31       -5.41     13.12 o 
 -10  10   1       42.32       51.03     14.43 o 
  -9  10   1       57.90      115.81     16.08 o 
  -8  10   1      119.69      110.57     15.70 o 
  -7  10   1       46.30       57.88     14.07 o 
  -6  10   1      106.17       87.85     15.92 o 
  -5  10   1        0.30       -1.75      8.25 o 
  -4  10   1       12.69       13.83      8.85 o 
  -3  10   1       44.67       54.36     11.53 o 
  -2  10   1      218.83      240.71     16.74 o 
  -1  10   1      583.23      689.57     31.66 o 
   0  10   1      778.78      804.96     36.46 o 
   1  10   1      597.02      545.97     25.91 o 
   2  10   1      205.33      252.70     14.51 o 
   3  10   1       17.31       11.76      5.45 o 
   4  10   1        7.23        4.12      8.86 o 
   5  10   1      113.95       85.99     11.97 o 
   6  10   1       13.75        3.57      8.36 o 
   7  10   1        3.96       -3.12      8.81 o 
   8  10   1       60.48       69.69     15.42 o 
   9  10   1        3.28       -2.37     10.44 o 
  10  10   1       48.58       37.14     13.29 o 
  11  10   1       21.05       35.29     20.62 o 
 -12  11   1        1.40        0.93     20.44 o 
 -11  11   1        2.83        3.46     14.81 o 
 -10  11   1       45.29       42.73     16.23 o 
  -9  11   1       15.30       10.04     13.89 o 
  -8  11   1       63.62       64.76     15.89 o 
  -7  11   1       70.27       87.80     15.41 o 
  -6  11   1       52.16       85.53     14.55 o 
  -5  11   1      211.81      219.74     21.02 o 
  -4  11   1      153.30      154.99     19.13 o 
  -3  11   1        1.86       -2.97      7.54 o 
  -2  11   1        1.52        1.24      8.88 o 
  -1  11   1       16.80       21.20      8.33 o 
   0  11   1       17.86       12.89      5.89 o 
   1  11   1        8.37       14.83      4.60 o 
   2  11   1      278.92      285.72     19.31 o 
   3  11   1       48.83       40.96     10.31 o 
   4  11   1      113.96      117.62     32.69 o 
   5  11   1      129.19      141.26     15.74 o 
   6  11   1       12.03       20.06     10.29 o 
   7  11   1       23.11       13.13     10.63 o 
   8  11   1       28.19       30.88     14.70 o 
   9  11   1        5.13        3.55     11.67 o 
  10  11   1        6.16       -2.35     12.26 o 
  11  11   1        3.12       26.75     23.38 o 
 -11  12   1       10.94        4.64     16.27 o 
 -10  12   1       10.49       26.75     16.16 o 
  -9  12   1        9.62        2.93     13.79 o 
  -8  12   1        6.01      -11.83     11.83 o 
  -7  12   1        8.81        5.75     12.44 o 
  -6  12   1        0.07       23.16     13.94 o 
  -5  12   1       34.91       45.33     14.37 o 
  -4  12   1      380.60      368.10     28.25 o 
  -3  12   1       21.68       19.98      9.76 o 
  -2  12   1      452.34      463.72     35.19 o 
  -1  12   1       24.11       18.38      9.39 o 
   0  12   1       19.84       17.85      8.99 o 
   1  12   1       21.80       20.71      8.88 o 
   2  12   1       80.51       91.30     22.81 o 
   3  12   1      123.10      155.56     19.58 o 
   4  12   1      166.04      221.15     25.69 o 
   5  12   1      120.49      138.58     24.38 o 
   6  12   1        3.34       -4.59     11.43 o 
   7  12   1       11.34       -7.51     10.75 o 
   8  12   1        6.03        5.86     17.21 o 
   9  12   1        1.79       -0.94     14.34 o 
  10  12   1       23.71       32.60     24.30 o 
 -10  13   1       20.16       16.58     21.95 o 
  -9  13   1        7.65       -1.73     15.29 o 
  -8  13   1        4.45       17.59     14.65 o 
  -7  13   1       11.29       34.43     14.63 o 
  -6  13   1        9.36       41.84     25.84 o 
  -5  13   1        9.31       15.80     12.57 o 
  -4  13   1        3.71       10.41     11.24 o 
  -3  13   1       14.39       23.97     11.12 o 
  -2  13   1        8.15       24.50     16.92 o 
  -1  13   1        7.13        0.24     10.09 o 
   2  13   1        5.39       11.83     22.20 o 
   3  13   1       20.45       51.10     25.23 o 
   4  13   1       19.86       18.22     11.58 o 
   5  13   1       31.60       34.41     12.76 o 
   6  13   1       23.53       31.47     14.05 o 
   7  13   1        4.93        1.47     14.40 o 
   8  13   1        6.33        1.01     14.13 o 
   9  13   1        4.17        8.92     24.89 o 
  -9  14   1        0.65       -4.92     16.48 o 
  -8  14   1        2.18        6.64     19.59 o 
  -7  14   1       10.15        6.38     15.59 o 
  -6  14   1        1.35        4.11     15.25 o 
  -5  14   1        3.92       29.92     19.24 o 
  -4  14   1       22.82       29.49     13.61 o 
  -3  14   1       14.47       21.43     12.72 o 
  -2  14   1      100.38      124.94     31.35 o 
   3  14   1        1.43        6.31     25.87 o 
   4  14   1        0.63        3.28     18.50 o 
   5  14   1        4.10       18.12     21.01 o 
   6  14   1        2.96       24.42     41.27 o 
   7  14   1        1.72        5.88     16.38 o 
   8  14   1       14.01       44.97     38.25 o 
  -8  15   1        1.34       20.29     22.93 o 
  -7  15   1        9.15       11.52     34.42 o 
  -6  15   1        1.75       10.53     17.99 o 
  -5  15   1        0.47       43.58     24.66 o 
  -4  15   1        7.71       -0.52     21.74 o 
  -3  15   1        4.37       32.91     31.73 o 
  -2  15   1        1.84       -0.15     28.85 o 
   4  15   1       12.52       23.86     21.92 o 
   5  15   1        1.41       10.24     53.35 o 
   6  15   1        8.23       32.86     26.75 o 
   7  15   1        9.84       58.14     70.51 o 
  -6  16   1        5.84       35.40     57.55 o 
  -5  16   1       11.37       25.55     27.31 o 
  -4  16   1       19.27      -19.32     41.32 o 
  -3  16   1       10.36       48.17     43.43 o 
  -2  16   1       47.08       27.73     40.79 o 
   3  16   1       12.05       44.54     39.16 o 
   4  16   1        5.87       15.80     30.66 o 
  -1  17   1        0.20       -6.75     40.64 o 
 -15   0   2       15.07       41.90     29.29 o 
 -14   0   2       70.79       36.33     22.00 o 
 -13   0   2       40.38       46.31     18.87 o 
 -12   0   2       83.55       79.78     16.44 o 
 -11   0   2       68.03       67.40     10.39 o 
 -10   0   2       63.97       52.30      7.91 o 
  -9   0   2      147.15      133.90     11.14 o 
  -8   0   2      208.47      250.08     16.29 o 
  -7   0   2     1534.00     1660.96     87.45 o 
  -6   0   2      266.97      238.30     15.32 o 
  -5   0   2     3019.40     3162.40    160.56 o 
  -4   0   2     1091.13     1149.62     59.10 o 
  -3   0   2     2063.10     1948.90    120.53 o 
  -2   0   2     3920.73     5046.13    253.92 o 
  -1   0   2    16097.48    18842.89    948.55 o 
   0   0   2    41534.34    42129.17   2120.48 o 
   1   0   2     9099.12     9995.29    586.31 o 
   2   0   2     4584.53     4381.71    283.50 o 
   3   0   2      896.84      846.38     43.68 o 
   4   0   2       91.59       85.90      6.30 o 
   5   0   2     2048.76     2180.44    111.74 o 
   6   0   2       94.90       86.88      7.48 o 
   7   0   2       16.72       12.23      3.66 o 
   8   0   2     2178.84     2255.07    137.54 o 
   9   0   2      674.51      615.24     44.02 o 
  10   0   2       15.21        4.63     13.44 o 
  11   0   2      298.90      388.28     44.49 o 
  12   0   2        3.65       12.44     13.39 o 
  13   0   2       85.32      101.36     24.70 o 
  14   0   2        4.52       18.49     31.44 o 
 -15   1   2       21.19       13.60     20.32 o 
 -14   1   2       66.83       53.28     16.26 o 
 -13   1   2       57.71       54.73     18.75 o 
 -12   1   2        9.11       11.23      9.13 o 
 -11   1   2      106.68      114.68      9.89 o 
 -10   1   2      227.16      234.77     12.08 o 
  -9   1   2      126.57      151.36      8.52 o 
  -8   1   2      246.09      257.68     11.70 o 
  -7   1   2      606.78      569.82     22.01 o 
  -6   1   2     1494.07     1524.12     55.61 o 
  -5   1   2      171.39      154.61      7.03 o 
  -4   1   2       32.45       27.16      3.46 o 
  -3   1   2     3035.33     3144.29    111.94 o 
  -2   1   2     1108.67     1008.12     36.20 o 
  -1   1   2      107.59      123.62      5.15 o 
   0   1   2       80.68       92.01      3.81 o 
   1   1   2      377.57      403.02     17.56 o 
   2   1   2     2369.69     2235.07     94.06 o 
   3   1   2     1776.11     1925.52     69.02 o 
   4   1   2     1327.05     1449.11     52.53 o 
   5   1   2      473.65      599.23     22.88 o 
   6   1   2      918.34      874.86     32.96 o 
   7   1   2       12.01        8.55      2.73 o 
   8   1   2      121.48      133.61     12.68 o 
   9   1   2       14.76       11.69      6.74 o 
  10   1   2       20.11       14.13      7.93 o 
  11   1   2        8.80        3.19      8.25 o 
  12   1   2        3.47       11.34     10.79 o 
  13   1   2        8.01        3.78     14.36 o 
  14   1   2        1.70        9.24     21.24 o 
 -15   2   2        3.61        0.09     20.45 o 
 -14   2   2       31.63       60.50     34.96 o 
 -13   2   2        2.17       -7.16     10.43 o 
 -12   2   2       55.88       30.65     10.18 o 
 -11   2   2       26.74       24.99      7.17 o 
 -10   2   2       12.61        8.79      4.44 o 
  -9   2   2      292.52      332.38     14.77 o 
  -8   2   2      277.41      291.52     13.22 o 
  -7   2   2       11.22       10.98      2.49 o 
  -6   2   2      224.31      246.12     10.59 o 
  -5   2   2       84.84       75.03      4.42 o 
  -4   2   2     9864.34    10749.15    380.83 o 
  -3   2   2    39844.75    42494.49   1501.26 o 
  -2   2   2    21692.73    23112.27    913.69 o 
  -1   2   2     1045.11     1030.01     40.72 o 
   0   2   2       30.69       36.39      3.27 o 
   1   2   2     3270.16     3180.54    151.12 o 
   2   2   2     2609.20     2400.27    100.79 o 
   3   2   2     2403.39     2598.74     92.72 o 
   4   2   2      737.35      742.44     27.75 o 
   5   2   2      371.97      488.03     19.03 o 
   6   2   2      159.59      164.63      8.38 o 
   7   2   2        5.29        3.33      2.99 o 
   8   2   2        3.53        9.54      4.14 o 
   9   2   2       13.79       17.02      6.76 o 
  10   2   2      460.16      510.60     28.03 o 
  11   2   2      444.85      495.95     28.89 o 
  12   2   2      139.92      113.83     21.26 o 
  13   2   2      155.94      157.82     21.24 o 
  14   2   2       35.17       14.04     20.44 o 
 -15   3   2        6.96       20.24     30.52 o 
 -14   3   2        4.82        1.43     13.56 o 
 -13   3   2       10.32        9.57     11.31 o 
 -12   3   2        2.68       -2.87      8.93 o 
 -11   3   2      173.92      172.84     13.43 o 
 -10   3   2       71.23       57.35      6.54 o 
  -9   3   2      269.22      250.28     18.88 o 
  -8   3   2      414.04      378.47     17.52 o 
  -7   3   2      404.27      415.33     17.03 o 
  -6   3   2      425.46      346.41     14.20 o 
  -5   3   2      177.01      136.60      6.71 o 
  -4   3   2       14.73       13.84      1.94 o 
  -3   3   2      636.99      553.26     26.42 o 
  -2   3   2       18.55       17.47      1.97 o 
  -1   3   2     3502.85     3172.45    112.62 o 
   0   3   2     9729.25    10070.39    418.26 o 
   1   3   2     5429.88     5562.62    231.73 o 
   2   3   2      684.84      550.01     24.30 o 
   3   3   2      541.80      527.57     23.51 o 
   4   3   2      547.36      497.38     19.17 o 
   5   3   2      170.41      154.53      7.78 o 
   6   3   2      175.36      184.32      9.28 o 
   7   3   2       36.08       30.44      5.67 o 
   8   3   2      112.00       98.77      8.41 o 
   9   3   2       18.21       23.11      9.07 o 
  10   3   2       31.66       21.19      8.85 o 
  11   3   2       17.06       40.00     25.43 o 
  12   3   2       16.59       36.08     11.98 o 
  13   3   2        0.31       13.69     18.07 o 
  14   3   2        3.00        4.39     25.53 o 
 -15   4   2       13.19       19.41     50.46 o 
 -14   4   2       19.05       31.25     19.58 o 
 -13   4   2       28.44       26.54     19.38 o 
 -12   4   2        6.34       10.48      7.67 o 
 -11   4   2       83.87       87.20     10.06 o 
 -10   4   2      258.99      310.28     19.99 o 
  -9   4   2       42.12       49.50      5.65 o 
  -8   4   2      114.99      118.37      8.39 o 
  -7   4   2      184.22      200.64      9.91 o 
  -6   4   2     4715.22     5196.35    185.41 o 
  -5   4   2     2121.14     2408.78     86.42 o 
  -4   4   2      488.08      606.57     22.86 o 
  -3   4   2       80.44       90.13      5.55 o 
  -2   4   2     7387.06     7863.29    279.02 o 
  -1   4   2      263.50      221.60     10.51 o 
   0   4   2      221.06      188.76      9.25 o 
   1   4   2      190.26      207.81     10.24 o 
   2   4   2     1015.98      884.84     43.62 o 
   3   4   2     3399.20     3746.64    157.25 o 
   4   4   2       47.52       50.70      4.17 o 
   5   4   2      364.56      395.95     17.38 o 
   6   4   2       21.22       18.17      3.39 o 
   7   4   2     2372.21     2641.37    114.65 o 
   8   4   2      751.86      757.19     32.36 o 
   9   4   2        3.82       19.13      7.82 o 
  10   4   2       90.68       96.63     13.02 o 
  11   4   2        3.05        9.74      9.61 o 
  12   4   2       10.41       27.56     14.67 o 
  13   4   2        6.04       31.76     16.39 o 
  14   4   2        3.32       -8.65     25.99 o 
 -15   5   2        3.05        4.40     47.43 o 
 -14   5   2       27.59       24.79     20.77 o 
 -13   5   2       11.22       16.35     16.68 o 
 -12   5   2        7.37       17.25      9.80 o 
 -11   5   2       13.36        8.87      7.26 o 
 -10   5   2       18.66       14.60      6.35 o 
  -9   5   2      218.45      188.09     14.11 o 
  -8   5   2       83.33       86.70      7.24 o 
  -7   5   2       30.95       21.61      4.25 o 
  -6   5   2      132.15      150.24      7.84 o 
  -5   5   2       58.79       57.06      4.53 o 
  -4   5   2       13.72       10.26      2.84 o 
  -3   5   2       59.36       55.99      4.97 o 
  -2   5   2      700.48      588.20     23.91 o 
  -1   5   2     1489.31     1408.84     59.86 o 
   0   5   2      404.53      422.43     19.06 o 
   1   5   2      674.82      539.95     24.10 o 
   2   5   2     1065.85     1002.82     43.35 o 
   3   5   2      236.07      217.02     11.35 o 
   4   5   2      312.67      373.74     16.39 o 
   5   5   2       55.53       48.75      4.67 o 
   6   5   2       23.57        8.78      5.47 o 
   7   5   2      139.84      138.01      9.43 o 
   8   5   2      153.68      132.92      9.92 o 
   9   5   2        3.18        1.59      7.54 o 
  10   5   2       27.65        5.54      8.88 o 
  11   5   2       18.06       32.19     11.77 o 
  12   5   2        9.27       -5.15     11.89 o 
  13   5   2       16.72       30.88     16.57 o 
 -14   6   2        5.20      -20.19     20.19 o 
 -13   6   2       25.59        1.37     21.84 o 
 -12   6   2        8.00       -6.64      8.97 o 
 -11   6   2      102.49      136.11     15.30 o 
 -10   6   2      116.57      112.20     14.96 o 
  -9   6   2      174.51      152.47     14.53 o 
  -8   6   2       87.39       89.94      7.96 o 
  -7   6   2       39.42       47.95      5.61 o 
  -6   6   2      433.11      376.38     21.11 o 
  -5   6   2     3267.72     3472.88    123.58 o 
  -4   6   2     7496.33     7675.08    303.99 o 
  -3   6   2     1310.20     1603.03     62.85 o 
  -2   6   2      940.67      998.62     39.91 o 
  -1   6   2      277.31      272.23     15.47 o 
   0   6   2       29.72       26.75      3.43 o 
   1   6   2      961.61      937.22     40.80 o 
   2   6   2       35.29       29.42      3.98 o 
   3   6   2     1440.50     1475.36     63.24 o 
   4   6   2        8.71        8.06      4.68 o 
   5   6   2      431.31      436.68     19.45 o 
   6   6   2       58.74       37.32      4.83 o 
   7   6   2       57.64       55.87      6.23 o 
   8   6   2      416.11      407.05     23.01 o 
   9   6   2       70.89       78.20      9.75 o 
  10   6   2      169.26      169.45     26.10 o 
  11   6   2        9.01        6.52     10.28 o 
  12   6   2        5.53       17.10     12.89 o 
  13   6   2        6.05       16.39     22.61 o 
 -14   7   2        2.23       26.07     45.57 o 
 -13   7   2        4.58        7.77     18.91 o 
 -12   7   2        6.22       -4.13      9.96 o 
 -11   7   2       12.32       15.85     10.08 o 
 -10   7   2       25.25       46.46     11.17 o 
  -9   7   2        4.63        3.01      6.91 o 
  -8   7   2       48.03       57.67      8.89 o 
  -7   7   2       60.50       45.12      7.37 o 
  -6   7   2       89.53       83.67      9.60 o 
  -5   7   2       23.41       23.55      4.30 o 
  -4   7   2        0.67        2.85      2.50 o 
  -3   7   2      100.07       83.50      8.24 o 
  -2   7   2       47.84       46.91      4.35 o 
  -1   7   2     1879.87     1697.69     72.50 o 
   0   7   2       71.48       65.10      5.96 o 
   1   7   2      957.24      970.35     42.29 o 
   2   7   2      468.50      467.41     21.66 o 
   3   7   2      619.28      580.52     26.45 o 
   4   7   2      177.03      181.67     10.79 o 
   5   7   2       32.48       31.07      4.83 o 
   6   7   2        3.10       -0.35      4.63 o 
   7   7   2       10.41        9.92      5.48 o 
   8   7   2       17.41       10.12      7.43 o 
   9   7   2        9.35        9.10      7.10 o 
  10   7   2       24.04       25.64     10.63 o 
  11   7   2       20.04       28.58     12.86 o 
  12   7   2        8.00       10.66     22.12 o 
 -13   8   2       12.96       19.35     22.20 o 
 -12   8   2        4.53        3.64     12.10 o 
 -11   8   2       62.49       26.36     12.30 o 
 -10   8   2       60.68       79.01     13.67 o 
  -9   8   2      299.48      283.86     20.05 o 
  -8   8   2      153.90      133.29     15.19 o 
  -7   8   2        5.75        6.67      6.44 o 
  -6   8   2      318.42      316.48     23.26 o 
  -5   8   2       45.10       39.61      8.82 o 
  -4   8   2       48.39       43.87      6.95 o 
  -3   8   2      150.13      181.23      9.81 o 
  -2   8   2      200.90      208.56     13.07 o 
  -1   8   2       12.17       10.86      3.36 o 
   0   8   2       42.64       46.22      5.50 o 
   1   8   2       64.73       52.51      5.86 o 
   2   8   2      153.89      143.44      8.97 o 
   3   8   2      149.08      123.81      9.20 o 
   4   8   2       69.15       90.97      7.36 o 
   5   8   2       98.22       91.47      8.67 o 
   6   8   2       70.90       61.84      7.81 o 
   7   8   2      336.95      352.97     20.94 o 
   8   8   2      128.92       96.80     10.59 o 
   9   8   2        4.32       11.92      7.74 o 
  10   8   2        1.28       -5.65     12.86 o 
  11   8   2        9.59      -10.83     16.66 o 
  12   8   2        0.20      -16.61     16.61 o 
 -13   9   2        1.74       17.61     47.87 o 
 -12   9   2        3.49      -12.41     12.88 o 
 -11   9   2        3.06       -7.58     10.91 o 
 -10   9   2        1.23       -1.03      9.73 o 
  -9   9   2       20.33       20.17      8.81 o 
  -8   9   2      116.27      127.95     18.66 o 
  -7   9   2      120.61      131.38     18.08 o 
  -6   9   2      200.16      225.72     19.69 o 
  -5   9   2        7.45        6.26      7.52 o 
  -4   9   2        2.56       11.30      7.36 o 
  -3   9   2       59.35       57.10      9.56 o 
  -2   9   2      142.14      132.82      8.90 o 
  -1   9   2      140.99      144.11     12.19 o 
   0   9   2       10.02       23.39      4.27 o 
   1   9   2      120.73      125.04      9.76 o 
   2   9   2       17.25       19.98      4.12 o 
   3   9   2       22.83       31.37      5.85 o 
   4   9   2       16.30       14.44      5.57 o 
   5   9   2       52.69       51.40      7.27 o 
   6   9   2        9.32        0.51      5.48 o 
   7   9   2       30.96       17.53      6.79 o 
   8   9   2       24.24       14.90      9.65 o 
   9   9   2        0.77       -9.40      9.40 o 
  10   9   2        4.90        3.14     15.51 o 
  11   9   2        0.16       -4.60     17.58 o 
 -12  10   2        1.75        6.05     14.48 o 
 -11  10   2       18.18       16.29     22.07 o 
 -10  10   2       53.34       28.22     14.43 o 
  -9  10   2        0.91       -3.79     11.64 o 
  -8  10   2       32.09       19.99     11.60 o 
  -7  10   2      843.52      921.64     84.38 o 
  -6  10   2      619.60      489.69     32.99 o 
  -5  10   2      394.53      422.31     29.85 o 
  -4  10   2        8.92        7.11      9.16 o 
  -3  10   2      752.64      815.35     46.97 o 
  -2  10   2       90.85       97.08     12.96 o 
  -1  10   2        2.10        3.04      3.56 o 
   0  10   2        2.39       -3.38      3.38 o 
   1  10   2      161.36      216.23     21.16 o 
   2  10   2       82.39       85.70      7.57 o 
   3  10   2       64.29       56.64     10.88 o 
   4  10   2        3.20       -4.02      8.41 o 
   5  10   2      263.58      293.91     19.60 o 
   6  10   2        5.13        3.43      8.30 o 
   7  10   2       44.92       39.30     12.19 o 
   8  10   2       17.31        3.11     10.09 o 
   9  10   2        7.39       -3.99     10.80 o 
  10  10   2        3.56        3.78     14.69 o 
  11  10   2       15.29       53.39     21.27 o 
 -12  11   2        3.42        1.32     21.47 o 
 -11  11   2        1.54        6.98     14.27 o 
 -10  11   2       62.52       34.39     14.35 o 
  -9  11   2       36.07       17.89     13.22 o 
  -8  11   2       17.36       41.16     13.28 o 
  -7  11   2       59.12       69.64     14.49 o 
  -6  11   2       57.56       63.31     12.98 o 
  -5  11   2       46.93       50.92     12.01 o 
  -4  11   2        0.36        1.93      8.37 o 
  -3  11   2       49.74       45.07     10.74 o 
  -2  11   2      183.13      184.44     19.38 o 
  -1  11   2        5.92       12.93      7.98 o 
   0  11   2       12.56        6.52      6.12 o 
   1  11   2       43.61       52.71      6.98 o 
   2  11   2      135.89      125.07     14.27 o 
   3  11   2       40.90       31.28      7.23 o 
   4  11   2       24.07       30.44     10.81 o 
   5  11   2        4.88        0.82      9.03 o 
   6  11   2       13.10       78.96     52.57 o 
   7  11   2        3.31       -2.41     10.29 o 
   8  11   2        0.74       15.43     11.56 o 
   9  11   2        3.37       16.06     19.39 o 
  10  11   2        2.29        2.40     16.54 o 
 -11  12   2        0.95       13.66     16.33 o 
 -10  12   2        9.51       23.97     15.61 o 
  -9  12   2       23.78       19.37     14.45 o 
  -8  12   2       18.68       20.66     17.02 o 
  -7  12   2       26.66       35.53     15.45 o 
  -6  12   2       20.78       36.57     17.08 o 
  -5  12   2       21.06       36.61     13.70 o 
  -4  12   2      614.91      645.54     41.72 o 
  -3  12   2      262.82      290.33     30.50 o 
  -2  12   2       49.53       75.21     13.90 o 
  -1  12   2       67.80       92.51     14.19 o 
   0  12   2      316.40      307.94     25.44 o 
   1  12   2        6.16       15.36     22.59 o 
   2  12   2       88.94       66.13     17.70 o 
   3  12   2       89.39      107.10     17.22 o 
   4  12   2        7.51       13.64     12.66 o 
   5  12   2       10.71       -5.11      9.27 o 
   6  12   2        0.15        1.73     10.26 o 
   7  12   2       18.01       22.55     11.79 o 
   8  12   2        7.40       12.90     12.51 o 
   9  12   2        4.88        9.47     13.33 o 
  10  12   2       35.22       66.69     24.59 o 
 -10  13   2       16.11       17.57     15.46 o 
  -9  13   2        5.33       -0.57     19.86 o 
  -8  13   2        2.89       32.27     17.13 o 
  -7  13   2        7.57       22.07     13.61 o 
  -6  13   2        5.34       29.54     13.44 o 
  -5  13   2        1.09       13.60     16.39 o 
  -4  13   2        1.37        0.55     10.63 o 
  -3  13   2        2.26       -5.61      9.50 o 
  -2  13   2        0.43       -9.03      9.03 o 
  -1  13   2       33.10       35.04     23.00 o 
   0  13   2        7.13        8.85     11.68 o 
   2  13   2        4.64       45.82     26.02 o 
   3  13   2        6.26      -13.64     25.28 o 
   4  13   2        7.45       -7.73     26.45 o 
   5  13   2       37.86       51.30     15.50 o 
   6  13   2       15.62       25.58     16.63 o 
   7  13   2        3.94      -11.12     11.12 o 
   8  13   2        5.70        1.88     13.02 o 
   9  13   2       16.72       49.85     18.71 o 
  -9  14   2        3.02       10.74     44.99 o 
  -8  14   2        5.33        6.85     18.56 o 
  -7  14   2        8.16       15.11     15.40 o 
  -6  14   2        1.98        0.42     13.35 o 
  -5  14   2       55.21       64.43     16.42 o 
  -4  14   2       17.16       11.19     12.41 o 
  -3  14   2       19.27       15.19     12.46 o 
  -2  14   2       59.10       56.04     13.89 o 
   3  14   2        5.58       60.19     32.13 o 
   4  14   2       72.84      122.65     27.72 o 
   5  14   2       17.96       13.52     20.56 o 
   6  14   2        6.39      -22.39     22.39 o 
   7  14   2       53.33       47.92     33.64 o 
   8  14   2       44.36       48.94     18.36 o 
  -8  15   2        0.57       -3.45     20.71 o 
  -7  15   2        2.01        9.65     15.90 o 
  -6  15   2        2.43        4.65     15.21 o 
  -5  15   2        0.65        8.24     15.88 o 
  -4  15   2        0.01       17.83     14.74 o 
  -3  15   2        0.10       15.47     22.93 o 
  -2  15   2        0.73      -11.45     26.90 o 
  -1  15   2        7.87       -0.78     26.25 o 
   4  15   2        6.08       14.14     28.41 o 
   5  15   2        3.62       23.69     36.82 o 
   6  15   2        6.22       32.01     27.25 o 
   7  15   2        7.47        2.44     82.01 o 
  -6  16   2       12.45       13.39     50.66 o 
  -5  16   2        5.58      -10.68     30.94 o 
  -4  16   2       25.83       79.46     44.94 o 
  -3  16   2       48.54       72.52     46.40 o 
  -2  16   2       18.98       28.41     39.36 o 
  -1  16   2        8.97       16.08     36.33 o 
   4  16   2        2.22        2.39     29.44 o 
  -2  17   2        8.74       22.98     48.02 o 
  -1  17   2        5.32       75.74     51.44 o 
   0  17   2       10.68       44.64     44.49 o 
 -15   1   3       31.97       41.57     18.44 o 
 -14   1   3       30.88       29.03     19.25 o 
 -13   1   3       28.68       19.56     23.03 o 
 -12   1   3       38.27       27.44      7.86 o 
 -11   1   3       37.73       46.42      6.57 o 
 -10   1   3      378.64      404.00     17.47 o 
  -9   1   3      243.05      207.49     10.46 o 
  -8   1   3       71.16       80.80      5.48 o 
  -7   1   3       21.98       21.30      2.97 o 
  -6   1   3      120.50      149.62      7.19 o 
  -5   1   3      558.28      476.34     18.23 o 
  -4   1   3     1074.98     1151.83     53.69 o 
  -3   1   3     8358.98     8496.60    301.77 o 
  -2   1   3     2936.97     2851.86    101.73 o 
  -1   1   3      346.57      310.86     12.77 o 
   0   1   3      426.78      384.92     14.25 o 
   1   1   3      444.01      457.31     18.29 o 
   2   1   3     1566.96     1476.06     62.57 o 
   3   1   3      336.35      303.58     12.98 o 
   4   1   3     1138.04     1120.50     41.00 o 
   5   1   3      586.50      508.78     19.74 o 
   6   1   3      230.80      261.52     11.58 o 
   7   1   3       14.49       14.92      4.57 o 
   8   1   3        2.62       -2.70      4.90 o 
   9   1   3       28.11       18.39      9.86 o 
  10   1   3       58.73       68.13     10.58 o 
  11   1   3       35.64       40.87     10.60 o 
  12   1   3        3.42       -3.96     10.80 o 
  13   1   3        2.19        6.63     16.06 o 
  14   1   3        1.39       14.67     55.36 o 
 -15   2   3        2.62       24.59     27.33 o 
 -14   2   3        4.96       -0.83     13.44 o 
 -13   2   3        0.58        2.01      9.79 o 
 -12   2   3       40.00       29.29     11.21 o 
 -11   2   3       79.09       71.75      8.89 o 
 -10   2   3        5.21        3.60      4.40 o 
  -9   2   3       64.79       88.34      6.27 o 
  -8   2   3       26.77       33.95      3.81 o 
  -7   2   3      255.88      326.78     13.65 o 
  -6   2   3      400.71      309.44     12.73 o 
  -5   2   3      100.91      101.66      5.25 o 
  -4   2   3       95.87      134.38      6.13 o 
  -3   2   3    12346.56    13869.61    490.79 o 
  -2   2   3      749.00      739.99     29.61 o 
  -1   2   3      156.83      141.57      5.88 o 
   0   2   3     6448.75     5874.84    208.24 o 
   1   2   3       58.44       62.44      4.00 o 
   2   2   3      109.32      128.78      7.04 o 
   3   2   3      609.46      588.33     25.98 o 
   4   2   3      797.88      669.12     25.18 o 
   5   2   3       48.46       48.08      3.78 o 
   6   2   3       82.29       80.80      6.17 o 
   7   2   3       27.78       22.65      5.16 o 
   8   2   3       72.30       72.56     11.38 o 
   9   2   3      156.59      184.81     14.46 o 
  10   2   3       75.23       67.26     10.42 o 
  11   2   3      139.40      196.92     19.71 o 
  12   2   3       12.00       12.12     12.41 o 
  13   2   3       35.76       53.03     18.26 o 
 -15   3   3        2.00       -2.94     27.88 o 
 -14   3   3        6.33       -0.76     17.67 o 
 -13   3   3        7.23       14.80     10.53 o 
 -12   3   3        0.02       -4.96      6.53 o 
 -11   3   3      109.97      124.41     10.03 o 
 -10   3   3      268.33      289.89     17.17 o 
  -9   3   3      174.28      166.85     10.31 o 
  -8   3   3      112.34      119.89      7.26 o 
  -7   3   3       48.08       56.55      4.53 o 
  -6   3   3      140.58      117.85      6.35 o 
  -5   3   3      322.20      339.63     13.44 o 
  -4   3   3     1294.55     1101.45     45.05 o 
  -3   3   3     1117.90     1308.86     53.17 o 
  -2   3   3      220.09      234.55     12.40 o 
  -1   3   3     2733.46     2871.42    102.45 o 
   0   3   3     2871.79     2666.54    101.83 o 
   1   3   3     2379.18     2204.66     92.49 o 
   2   3   3     1847.03     1802.66     76.29 o 
   3   3   3      473.26      547.10     24.43 o 
   4   3   3      187.95      169.14      8.87 o 
   5   3   3       61.61       68.29      7.16 o 
   6   3   3       22.80       23.18      4.02 o 
   7   3   3       19.98       15.26      4.10 o 
   8   3   3       12.03       -0.24      5.90 o 
   9   3   3       31.57       28.81      8.06 o 
  10   3   3       38.23       58.01     12.82 o 
  11   3   3       40.82       29.88     19.74 o 
  12   3   3        0.99        5.97     11.71 o 
  13   3   3        2.92      -15.60     15.60 o 
 -15   4   3        2.87       -6.33     20.98 o 
 -14   4   3       27.19       34.69     18.57 o 
 -13   4   3       93.07       85.97     19.07 o 
 -12   4   3      182.80      194.32     17.99 o 
 -11   4   3      177.31      179.49     19.63 o 
 -10   4   3        8.39        8.96      5.08 o 
  -9   4   3       75.42       64.23      6.35 o 
  -8   4   3      248.58      247.15     15.58 o 
  -7   4   3      460.86      501.35     19.88 o 
  -6   4   3      446.87      393.38     17.40 o 
  -5   4   3       14.71       11.31      2.71 o 
  -4   4   3      341.78      323.67     14.82 o 
  -3   4   3     4080.19     4383.98    174.60 o 
  -2   4   3     5241.16     5733.62    223.50 o 
  -1   4   3     2807.88     3020.84    107.43 o 
   0   4   3      467.61      534.16     21.66 o 
   1   4   3     3545.33     3567.17    149.44 o 
   2   4   3        8.75        7.97      2.35 o 
   3   4   3     1108.68     1088.82     46.97 o 
   4   4   3      508.84      417.00     17.93 o 
   5   4   3       83.41       82.21      6.31 o 
   6   4   3      340.14      381.08     17.57 o 
   7   4   3      748.61      766.42     32.39 o 
   8   4   3       19.50       35.07      7.24 o 
   9   4   3      285.64      333.02     20.95 o 
  10   4   3       46.97       39.34     10.79 o 
  11   4   3        6.43       -3.50     10.07 o 
  12   4   3        3.09       22.61     13.69 o 
  13   4   3       11.30       25.62     22.22 o 
 -15   5   3        6.66      -32.91     45.23 o 
 -14   5   3       22.16        8.89     20.27 o 
 -13   5   3        9.34       31.95     16.79 o 
 -12   5   3       32.74       14.94     10.81 o 
 -11   5   3       44.11       35.43      9.88 o 
 -10   5   3       28.27       21.40      6.60 o 
  -9   5   3       97.51      100.75      8.65 o 
  -8   5   3       23.57       38.19      5.21 o 
  -7   5   3        3.12       11.17      3.45 o 
  -6   5   3       79.19      103.37      7.32 o 
  -5   5   3       53.46       43.65      4.31 o 
  -4   5   3       29.23       31.74      3.29 o 
  -3   5   3      159.23      170.04      9.14 o 
  -2   5   3      716.47      641.69     24.18 o 
  -1   5   3      541.32      528.13     21.57 o 
   0   5   3     1242.09     1097.09     47.16 o 
   1   5   3     2707.69     2517.49    106.13 o 
   2   5   3     1384.39     1405.64     68.59 o 
   3   5   3      580.74      551.12     24.98 o 
   4   5   3      135.35      115.64      7.89 o 
   5   5   3       15.36       10.45      3.18 o 
   6   5   3       62.79       87.73      7.12 o 
   7   5   3       86.16       81.31      7.20 o 
   8   5   3       82.33       80.57      9.34 o 
   9   5   3       22.89       25.38      8.96 o 
  10   5   3        3.74        6.77      9.23 o 
  11   5   3        2.97       -9.99      9.99 o 
  12   5   3        1.88       -4.64     13.40 o 
  13   5   3        3.69      -13.71     21.65 o 
 -14   6   3        2.08       -0.27     33.13 o 
 -13   6   3        2.41        0.23     10.84 o 
 -12   6   3        2.92        3.34      9.05 o 
 -11   6   3        0.05       18.53     12.91 o 
 -10   6   3       54.52       68.56      9.73 o 
  -9   6   3      208.79      193.56     14.80 o 
  -8   6   3       88.50       85.89      9.46 o 
  -7   6   3      413.53      399.35     24.86 o 
  -6   6   3      708.70      626.40     31.15 o 
  -5   6   3      616.49      708.18     30.56 o 
  -4   6   3      175.50      180.65     10.19 o 
  -3   6   3       97.99      145.44      7.24 o 
  -2   6   3      210.77      193.81      9.49 o 
  -1   6   3      607.29      804.99     32.60 o 
   0   6   3      563.07      560.75     25.21 o 
   1   6   3      913.12     1047.11     45.44 o 
   2   6   3       77.18       56.71      5.00 o 
   3   6   3      143.77      216.37     11.63 o 
   4   6   3        2.91       -1.65      3.23 o 
   5   6   3     1018.96     1039.22     41.95 o 
   6   6   3        5.53       -2.91      4.59 o 
   7   6   3      176.12      142.79     10.10 o 
   8   6   3      286.90      275.78     17.93 o 
   9   6   3      335.60      357.30     31.78 o 
  10   6   3       13.56       13.52      9.35 o 
  11   6   3        2.68        1.16     10.64 o 
  12   6   3        1.50        1.15     13.13 o 
  13   6   3        1.42      -25.28     25.28 o 
 -14   7   3        1.00        5.65     24.68 o 
 -13   7   3        5.36        9.49     12.51 o 
 -12   7   3       21.56       -4.01     10.63 o 
 -11   7   3       22.26       44.68     20.44 o 
 -10   7   3       80.88       86.04     10.94 o 
  -9   7   3       14.10        7.70      7.31 o 
  -8   7   3       12.09       15.72     10.10 o 
  -7   7   3       10.49       -3.35      9.08 o 
  -6   7   3       26.37       14.94      5.56 o 
  -5   7   3      152.62      140.25     11.45 o 
  -4   7   3      122.06      154.80      9.53 o 
  -3   7   3      219.77      281.85     15.42 o 
  -2   7   3       27.78       32.80      3.65 o 
  -1   7   3     1033.80      975.02     42.51 o 
   0   7   3      331.04      318.93     17.80 o 
   1   7   3      516.37      469.73     21.86 o 
   2   7   3      924.23      978.09     42.70 o 
   3   7   3      157.73      167.96     10.21 o 
   4   7   3       27.03       24.52      4.34 o 
   5   7   3       16.20       25.99      4.48 o 
   6   7   3       23.99       19.28      4.78 o 
   7   7   3        4.45       -0.20      5.47 o 
   8   7   3       28.55       20.38      7.03 o 
   9   7   3       34.15       39.50      9.88 o 
  10   7   3        7.81        8.93     11.95 o 
  11   7   3       31.98        9.85     11.85 o 
  12   7   3        6.87       17.42     15.53 o 
 -13   8   3       14.54       24.91     15.26 o 
 -12   8   3        6.07        7.81     11.44 o 
 -11   8   3        9.87       13.08     10.94 o 
 -10   8   3      165.88      138.89     18.51 o 
  -9   8   3      190.85      157.30     23.65 o 
  -8   8   3     1062.36     1045.13     85.74 o 
  -7   8   3     1057.99      972.07     48.24 o 
  -6   8   3       83.70      110.65     11.36 o 
  -5   8   3       59.64       86.91     12.97 o 
  -4   8   3     1251.42     1267.89     68.70 o 
  -3   8   3      194.26      204.02     12.41 o 
  -2   8   3      166.97      142.29      8.23 o 
  -1   8   3       96.83      111.88      9.00 o 
   0   8   3       43.32       52.20      5.19 o 
   1   8   3      529.62      499.95     23.34 o 
   2   8   3       18.18       13.35      3.57 o 
   3   8   3       19.75       18.96      4.06 o 
   4   8   3       97.08      104.36      8.04 o 
   5   8   3       41.73       37.66      7.53 o 
   6   8   3        1.26        4.63      6.90 o 
   7   8   3      155.12      118.23     11.01 o 
   8   8   3      171.66      135.37     17.37 o 
   9   8   3       13.66       14.32     15.97 o 
  10   8   3       73.78       94.79     22.03 o 
  11   8   3       20.91       39.02     20.71 o 
 -13   9   3        0.36        6.39     14.16 o 
 -12   9   3        1.35      -12.31     12.31 o 
 -11   9   3        4.27       -0.30     12.90 o 
 -10   9   3        9.92       25.42     12.16 o 
  -9   9   3       31.08       28.14      9.73 o 
  -8   9   3       94.31       92.87     12.29 o 
  -7   9   3       11.45        5.89      7.88 o 
  -6   9   3        6.79       20.13      8.94 o 
  -5   9   3      174.29      178.85     16.75 o 
  -4   9   3      124.61      144.47     14.21 o 
  -3   9   3      475.88      466.90     29.82 o 
  -2   9   3       98.45       73.54      7.63 o 
  -1   9   3       59.39       64.84      9.06 o 
   0   9   3       19.12       22.08      3.94 o 
   1   9   3       42.11       44.98      5.20 o 
   2   9   3       44.09       53.06      7.98 o 
   3   9   3       38.79       30.04      6.09 o 
   4   9   3       19.89       18.71      5.02 o 
   5   9   3       21.71       17.48      5.99 o 
   6   9   3       21.28       29.94      6.88 o 
   7   9   3        2.59        9.95      8.27 o 
   8   9   3        3.09       -1.10      7.34 o 
   9   9   3        1.27        1.29     13.53 o 
  10   9   3        1.07      -19.94     21.03 o 
  11   9   3        1.98        2.59     18.99 o 
 -13  10   3        1.10        4.55     19.80 o 
 -12  10   3        1.50      -10.35     12.69 o 
 -11  10   3       12.44       18.46     16.96 o 
 -10  10   3       10.41       -0.44     11.90 o 
  -9  10   3       59.87      112.84     25.04 o 
  -8  10   3       23.23       10.46     21.31 o 
  -7  10   3      305.73      325.03     26.26 o 
  -6  10   3       30.71       43.85     11.02 o 
  -5  10   3       34.50       28.98      9.58 o 
  -4  10   3        6.64        2.06     15.59 o 
  -3  10   3        3.58       10.15      7.09 o 
  -2  10   3      187.63      208.13     17.72 o 
  -1  10   3      137.11      121.47     11.15 o 
   0  10   3        5.00        2.85      3.60 o 
   1  10   3       49.20       48.85      8.78 o 
   2  10   3        0.85        3.86      5.51 o 
   3  10   3       81.03       89.99      8.28 o 
   4  10   3      321.40      263.62     18.32 o 
   5  10   3      172.01      140.38     11.89 o 
   6  10   3       18.81       21.99      7.80 o 
   7  10   3       23.22       22.68      9.18 o 
   8  10   3       38.45       47.83     16.65 o 
   9  10   3        0.53      -10.97     13.30 o 
  10  10   3        3.96        5.08     15.12 o 
  11  10   3        5.77       -5.43     20.44 o 
 -12  11   3        0.92      -19.66     19.66 o 
 -11  11   3        5.64        9.38     27.57 o 
 -10  11   3       46.71       56.90     20.42 o 
  -9  11   3       25.45       38.86     13.67 o 
  -8  11   3        2.42       12.36     12.48 o 
  -7  11   3       12.36       36.56     12.18 o 
  -6  11   3        0.34        6.28     10.46 o 
  -5  11   3       24.34       33.98     11.40 o 
  -4  11   3       94.95       98.41     15.95 o 
  -3  11   3       34.97       52.18     10.67 o 
  -2  11   3      248.42      263.35     20.79 o 
  -1  11   3       43.26       38.85     22.45 o 
   0  11   3        2.47       -0.56      6.24 o 
   1  11   3       85.38       74.80     11.63 o 
   2  11   3       11.53       11.23      4.99 o 
   3  11   3      142.79      131.18     15.48 o 
   4  11   3        0.63        3.16      6.53 o 
   5  11   3       29.45       59.73     30.96 o 
   6  11   3       18.61       20.56     10.23 o 
   7  11   3       13.64       18.90     11.13 o 
   8  11   3       27.17       43.32     14.15 o 
   9  11   3        5.33       -0.65     12.18 o 
  10  11   3        0.34       -0.28     16.90 o 
 -11  12   3        1.22        1.65     17.81 o 
 -10  12   3        6.94       28.87     15.71 o 
  -9  12   3       29.36       21.91     17.46 o 
  -8  12   3        6.89        4.36     12.97 o 
  -7  12   3       61.73       87.77     16.09 o 
  -6  12   3       10.13        4.52     11.33 o 
  -5  12   3      100.49       96.20     15.51 o 
  -4  12   3      279.43      262.64     29.65 o 
  -3  12   3       15.54        8.39      9.19 o 
  -2  12   3      118.98      125.30     14.86 o 
  -1  12   3      142.88      145.44     17.06 o 
   0  12   3       22.06       14.43      9.14 o 
   1  12   3      198.35      213.23     17.61 o 
   2  12   3       83.15       64.89     15.45 o 
   3  12   3       18.11        1.13     15.80 o 
   4  12   3        0.07        0.03     14.50 o 
   5  12   3       37.41        6.51     12.12 o 
   6  12   3        3.41       10.45     10.46 o 
   7  12   3        1.83       11.39     13.62 o 
   8  12   3        1.94        4.49     12.50 o 
   9  12   3        1.36       -1.02     12.51 o 
 -10  13   3       15.59       39.18     17.49 o 
  -9  13   3        8.79       24.66     17.04 o 
  -8  13   3        2.49       -6.19     14.54 o 
  -7  13   3        0.80       -0.57     13.11 o 
  -6  13   3        1.07       10.99     12.30 o 
  -5  13   3        1.40       15.70     15.67 o 
  -4  13   3        7.35       16.10     10.89 o 
  -3  13   3        6.39       13.50     15.36 o 
  -2  13   3       11.14       27.09     18.63 o 
  -1  13   3       49.96       35.65     10.96 o 
   0  13   3       36.84       26.15     11.38 o 
   1  13   3       78.35       83.67     18.09 o 
   2  13   3        3.92      -11.00     25.62 o 
   3  13   3        3.69       14.87     29.59 o 
   5  13   3       26.06       27.51     20.39 o 
   6  13   3        3.93        6.78     11.84 o 
   7  13   3        1.77       -3.95     12.16 o 
   8  13   3        0.83       -1.11     15.69 o 
   9  13   3        2.16       -2.73     15.72 o 
  -9  14   3        2.53        3.90     20.62 o 
  -8  14   3        0.19        1.32     15.92 o 
  -7  14   3       10.29       25.80     27.13 o 
  -6  14   3        0.05       -4.90     13.65 o 
  -5  14   3       22.31       43.42     15.31 o 
  -4  14   3        9.83       25.40     13.18 o 
  -3  14   3       15.92       11.53     17.15 o 
  -2  14   3       21.71       28.12     11.82 o 
  -1  14   3       15.08       13.77     12.43 o 
   4  14   3        2.88       41.52     37.95 o 
   5  14   3        1.34      -21.03     24.40 o 
   6  14   3        0.21       -9.39     26.07 o 
   7  14   3       23.13       13.54     18.95 o 
  -8  15   3        0.14       17.14     21.73 o 
  -7  15   3        0.71       19.82     16.83 o 
  -6  15   3        2.11       11.57     17.01 o 
  -5  15   3        2.19       10.83     14.91 o 
  -4  15   3       15.63       17.69     15.23 o 
  -3  15   3        4.88       -0.83     13.08 o 
  -2  15   3       31.56        0.83     31.64 o 
  -1  15   3        7.35       -9.88     27.18 o 
   0  15   3        7.55      -14.32     28.46 o 
   4  15   3       11.76      -19.02     23.28 o 
   5  15   3        3.59        8.59     23.35 o 
   6  15   3        6.07       18.19     25.97 o 
  -6  16   3        6.90       -0.87     25.14 o 
  -5  16   3       16.88       41.96     32.23 o 
  -4  16   3       16.37       19.58     28.33 o 
  -3  16   3        6.75      -21.32     36.19 o 
  -2  16   3       21.35       17.94     41.02 o 
  -1  16   3       18.14       26.90     40.00 o 
   0  16   3        0.21       -5.18     37.70 o 
  -2  17   3        6.95       20.98     42.00 o 
  -1  17   3        1.56      -13.16     43.76 o 
   0  17   3       11.64       45.33     47.28 o 
   1  17   3        3.61       17.94     47.33 o 
 -16   0   4        4.99      -18.92     29.29 o 
 -15   0   4       10.37       24.45     22.54 o 
 -14   0   4       48.43       45.28     18.97 o 
 -13   0   4       45.71       20.44     15.35 o 
 -12   0   4      340.93      314.35     29.95 o 
 -11   0   4       75.03       84.50     10.42 o 
 -10   0   4       14.30       22.03      6.24 o 
  -9   0   4      107.23       93.25     11.69 o 
  -8   0   4      141.71      159.80     11.71 o 
  -7   0   4     5014.60     5656.40    287.00 o 
  -6   0   4        5.28        2.45      3.02 o 
  -5   0   4       43.45       48.11      8.08 o 
  -4   0   4      394.08      593.14     31.32 o 
  -3   0   4      137.35      109.04      6.91 o 
  -2   0   4     9216.85    10593.60    533.54 o 
  -1   0   4     2248.54     1834.25     93.65 o 
   0   0   4    46331.47    48046.36   2411.48 o 
   1   0   4    30301.66    31326.63   1566.75 o 
   2   0   4     5360.07     5155.21    303.56 o 
   3   0   4       20.70       26.60      4.73 o 
   4   0   4      924.43     1198.56     62.19 o 
   5   0   4     1285.17     1326.52     68.73 o 
   6   0   4      240.57      197.79     18.46 o 
   7   0   4      249.69      324.60     25.82 o 
   8   0   4       41.64       40.62     10.65 o 
   9   0   4       34.21       38.26     12.23 o 
  10   0   4      741.73      891.82     77.21 o 
  11   0   4      219.41      238.63     27.39 o 
  12   0   4       66.34       82.51     22.26 o 
  13   0   4        3.67      -19.82     21.64 o 
 -16   1   4        5.94      -29.24     29.54 o 
 -15   1   4       15.48       16.98     16.72 o 
 -14   1   4       10.77       12.89     12.48 o 
 -13   1   4        1.45        7.69     16.04 o 
 -12   1   4       44.11       57.43      9.74 o 
 -11   1   4        2.93       -0.53      4.79 o 
 -10   1   4      163.91      167.65      9.59 o 
  -9   1   4       23.17       24.90      4.13 o 
  -8   1   4       49.31       52.07      5.11 o 
  -7   1   4      662.85      590.89     22.73 o 
  -6   1   4     1596.68     1565.32     73.09 o 
  -5   1   4     2195.42     1855.88     67.13 o 
  -4   1   4      201.20      240.97      9.75 o 
  -3   1   4     4580.45     4507.45    160.95 o 
  -2   1   4     3282.90     3352.08    119.70 o 
  -1   1   4      311.60      198.08      7.83 o 
   0   1   4     2537.55     2716.10     97.07 o 
   1   1   4      495.85      600.76     23.91 o 
   2   1   4      656.38      590.97     25.95 o 
   3   1   4      401.82      438.61     18.10 o 
   4   1   4       10.86        9.68      2.37 o 
   5   1   4       58.11       91.11      6.23 o 
   6   1   4       22.91       12.40      4.56 o 
   7   1   4       36.90       42.57      6.43 o 
   8   1   4      133.06      146.66     20.38 o 
   9   1   4       13.35       15.01      7.03 o 
  10   1   4       53.13       67.84     10.75 o 
  11   1   4       11.81       14.65      9.36 o 
  12   1   4       22.82       16.22     13.46 o 
  13   1   4        0.50       20.26     18.34 o 
 -15   2   4       29.74       42.68     26.65 o 
 -14   2   4       40.87       68.15     24.50 o 
 -13   2   4       33.12       43.55      9.41 o 
 -12   2   4       16.02       26.45      6.40 o 
 -11   2   4        0.17        1.91      5.04 o 
 -10   2   4      334.95      387.84     22.97 o 
  -9   2   4      764.88      754.96     30.94 o 
  -8   2   4      684.44      664.65     25.73 o 
  -7   2   4        3.76        5.48      3.31 o 
  -6   2   4      231.72      254.20     13.49 o 
  -5   2   4      512.81      582.24     21.99 o 
  -4   2   4      615.81      549.04     22.43 o 
  -3   2   4      109.73      123.23      5.58 o 
  -2   2   4      848.94      782.91     31.51 o 
  -1   2   4    11265.96    11978.79    424.46 o 
   0   2   4     1482.15     1573.53     56.42 o 
   1   2   4     5269.15     4862.89    185.30 o 
   2   2   4      532.92      391.86     17.85 o 
   3   2   4      163.46      188.60     10.11 o 
   4   2   4     6045.12     6113.95    233.62 o 
   5   2   4     1620.13     1858.79     72.71 o 
   6   2   4       12.96       13.49      3.53 o 
   7   2   4      132.62      140.00     11.84 o 
   8   2   4       52.21       68.48      8.75 o 
   9   2   4       13.62        6.25      7.40 o 
  10   2   4       50.81       64.07     21.40 o 
  11   2   4        2.81        5.17      9.38 o 
  12   2   4       53.20       42.91     15.59 o 
  13   2   4       45.26       50.79     20.02 o 
 -15   3   4        7.58       25.23     25.97 o 
 -14   3   4        2.59       15.92     15.00 o 
 -13   3   4       19.34       13.17     10.41 o 
 -12   3   4        7.57       16.26      6.43 o 
 -11   3   4       60.82       62.22      7.99 o 
 -10   3   4      110.50      108.79      8.50 o 
  -9   3   4        6.47        6.41      3.57 o 
  -8   3   4       64.70       63.55      5.04 o 
  -7   3   4      170.86      191.21      9.22 o 
  -6   3   4     1551.39     1348.72     49.50 o 
  -5   3   4      556.35      538.21     20.45 o 
  -4   3   4     1929.94     1926.79     77.98 o 
  -3   3   4       63.09       59.60      3.91 o 
  -2   3   4       79.56       84.39      4.93 o 
  -1   3   4     2985.35     2592.80     92.94 o 
   0   3   4      272.38      225.02      9.15 o 
   1   3   4     1823.94     1734.23     66.89 o 
   2   3   4      348.78      305.03     13.07 o 
   3   3   4      112.39      109.44      8.38 o 
   4   3   4       11.67       11.63      2.90 o 
   5   3   4      188.74      180.46      9.89 o 
   6   3   4      115.56      137.58     11.60 o 
   7   3   4        7.68        8.94      6.23 o 
   8   3   4       64.48       65.15      8.76 o 
   9   3   4       56.76       73.56     10.45 o 
  10   3   4       97.22      106.95     13.01 o 
  11   3   4       23.59       -3.27      9.74 o 
  12   3   4        4.26       12.76     13.36 o 
  13   3   4        5.87       21.29     23.93 o 
 -15   4   4        6.43        9.95     21.17 o 
 -14   4   4       31.49       38.43     18.63 o 
 -13   4   4        4.04       -6.47      9.43 o 
 -12   4   4      105.88      110.19     13.60 o 
 -11   4   4       35.67       36.58      7.69 o 
 -10   4   4      141.87      143.08     13.28 o 
  -9   4   4      317.56      283.32     19.59 o 
  -8   4   4       11.59       13.83      3.78 o 
  -7   4   4      435.87      460.28     23.27 o 
  -6   4   4     7090.16     7648.39    304.83 o 
  -5   4   4     2534.57     2782.18    112.51 o 
  -4   4   4     4090.89     4975.44    198.67 o 
  -3   4   4      779.77      734.48     34.98 o 
  -2   4   4     2063.14     1792.14     71.21 o 
  -1   4   4      322.32      258.55     10.47 o 
   0   4   4     1856.85     1729.08     66.97 o 
   1   4   4       73.05       65.32      4.37 o 
   2   4   4      432.40      417.95     19.31 o 
   3   4   4      186.42      229.56     12.04 o 
   4   4   4      797.05      888.41     39.15 o 
   5   4   4     1012.94     1077.79     43.07 o 
   6   4   4      100.83      124.98      8.58 o 
   7   4   4     1202.43     1243.91     55.55 o 
   8   4   4      614.60      614.57     31.01 o 
   9   4   4      348.34      351.51     21.87 o 
  10   4   4        4.24       -9.14      9.14 o 
  11   4   4       12.54       -0.66     12.86 o 
  12   4   4        5.61        0.68     14.25 o 
  13   4   4        0.52      -16.26     22.96 o 
 -15   5   4       10.76      -16.34     23.60 o 
 -14   5   4        0.20       29.34     18.53 o 
 -13   5   4       11.87       19.62     10.75 o 
 -12   5   4       16.50       20.19     11.67 o 
 -11   5   4        8.14       -1.29      6.45 o 
 -10   5   4        4.37       -1.13      5.60 o 
  -9   5   4       15.24       17.17      5.76 o 
  -8   5   4       21.83       32.68      5.01 o 
  -7   5   4       26.88       21.33      5.07 o 
  -6   5   4      500.72      550.89     24.42 o 
  -5   5   4      213.94      199.49     10.75 o 
  -4   5   4      364.31      324.11     15.07 o 
  -3   5   4       43.54       44.41      5.04 o 
  -2   5   4      418.64      406.09     15.96 o 
  -1   5   4     2299.54     2248.42     87.17 o 
   0   5   4      853.74      867.55     34.47 o 
   1   5   4     3381.75     3182.47    133.53 o 
   2   5   4      417.82      410.10     19.12 o 
   3   5   4       23.95       25.46      3.73 o 
   4   5   4        0.96        9.63      3.38 o 
   5   5   4       10.92       11.04      3.69 o 
   6   5   4       48.87       49.00      6.78 o 
   7   5   4       23.12       23.23      5.02 o 
   8   5   4       15.44       20.25      7.14 o 
   9   5   4       12.18       -4.27      8.36 o 
  10   5   4       30.79       32.71     10.78 o 
  11   5   4        8.46       15.42     12.19 o 
  12   5   4        0.51       14.98     15.98 o 
 -14   6   4        8.26       11.88     25.82 o 
 -13   6   4        6.84       13.27     11.52 o 
 -12   6   4      136.47      130.51     15.97 o 
 -11   6   4       58.20       43.82      8.97 o 
 -10   6   4      883.36      866.95     64.58 o 
  -9   6   4      152.85      161.51     15.24 o 
  -8   6   4      644.49      615.16     32.18 o 
  -7   6   4       56.11       36.88     15.00 o 
  -6   6   4      874.36      755.39     37.70 o 
  -5   6   4      310.69      379.02     18.80 o 
  -4   6   4     1306.10     1647.27     76.05 o 
  -3   6   4     1483.59     1483.47     59.65 o 
  -2   6   4      250.26      263.70     12.04 o 
  -1   6   4     1038.15      937.91     37.45 o 
   0   6   4      397.10      392.61     16.83 o 
   1   6   4       60.96       74.32      7.51 o 
   2   6   4     1268.93     1315.29     64.64 o 
   3   6   4      572.90      509.24     23.67 o 
   4   6   4     1618.94     1600.21     69.05 o 
   5   6   4      956.53      921.63     37.93 o 
   6   6   4        4.13       10.33      6.66 o 
   7   6   4       83.00       74.65      8.55 o 
   8   6   4       77.01       97.78     12.30 o 
   9   6   4        8.31        3.55      8.23 o 
  10   6   4        0.97        0.09      9.99 o 
  11   6   4        6.62      -11.90     11.90 o 
  12   6   4       15.28       26.69     16.88 o 
 -14   7   4        5.86       -5.26     14.52 o 
 -13   7   4        5.32       39.71     25.01 o 
 -12   7   4        9.90       12.76     11.69 o 
 -11   7   4       14.23       24.06      8.91 o 
 -10   7   4       35.63       48.69      9.90 o 
  -9   7   4        1.13       -6.11      6.11 o 
  -8   7   4       38.21       54.16      8.83 o 
  -7   7   4       24.02       18.26      6.88 o 
  -6   7   4       91.15       92.03     12.62 o 
  -5   7   4      276.30      294.03     18.50 o 
  -4   7   4      144.01      199.18     13.80 o 
  -3   7   4      468.81      498.04     23.74 o 
  -2   7   4      696.30      665.37     27.43 o 
  -1   7   4        4.75        7.91      2.70 o 
   0   7   4     1645.04     1481.63     58.42 o 
   1   7   4      825.04      682.19     30.68 o 
   2   7   4      428.29      364.69     19.47 o 
   3   7   4       45.23       34.22      4.60 o 
   4   7   4      109.96      112.45      8.49 o 
   5   7   4      116.86      118.94      8.40 o 
   6   7   4        9.33        5.76      4.56 o 
   7   7   4       20.12        8.95      6.10 o 
   8   7   4        9.12        4.21      8.04 o 
   9   7   4        6.56       20.07      9.71 o 
  10   7   4        8.53       13.32     10.57 o 
  11   7   4        1.15        2.91     12.65 o 
  12   7   4       15.53      -22.64     22.64 o 
 -14   8   4        1.20        3.15     16.14 o 
 -13   8   4        1.70      -11.04     12.00 o 
 -12   8   4        1.77       11.93     10.47 o 
 -11   8   4       75.21      101.26     19.23 o 
 -10   8   4      123.22       92.78     11.99 o 
  -9   8   4     1537.64     1411.70     68.53 o 
  -8   8   4       48.00       38.67      9.07 o 
  -7   8   4        2.98       11.70      6.88 o 
  -6   8   4      159.80      153.73     13.60 o 
  -5   8   4       54.70       41.74      7.67 o 
  -4   8   4       37.07       43.84      8.17 o 
  -3   8   4      171.62      213.50     16.45 o 
  -2   8   4      112.04       94.18      9.79 o 
  -1   8   4       12.81       12.24      3.51 o 
   0   8   4       41.17       29.40      4.15 o 
   1   8   4       37.65       42.44      5.33 o 
   2   8   4        9.83        6.57      3.24 o 
   3   8   4       33.89       29.65      4.88 o 
   4   8   4      413.63      418.91     20.76 o 
   5   8   4      304.25      295.06     15.12 o 
   6   8   4      267.95      248.52     16.33 o 
   7   8   4      403.41      410.09     23.80 o 
   8   8   4       65.13       56.82     10.48 o 
   9   8   4        2.76       -3.39      8.71 o 
  10   8   4        5.09        8.30     11.62 o 
  11   8   4       10.86       16.19     14.38 o 
 -13   9   4        1.60       -1.60     14.79 o 
 -12   9   4       11.31       -3.40     12.03 o 
 -11   9   4        0.57      -10.67     11.09 o 
 -10   9   4        1.75       -1.56      8.70 o 
  -9   9   4        1.93        7.63      8.39 o 
  -8   9   4       12.21       22.51      9.36 o 
  -7   9   4        8.00        3.02      7.11 o 
  -6   9   4      127.28      167.60     14.86 o 
  -5   9   4      386.67      407.57     28.16 o 
  -4   9   4      180.02      163.20     25.18 o 
  -3   9   4      271.86      243.05     18.75 o 
  -2   9   4       86.71       87.05     10.66 o 
  -1   9   4      128.98       97.58     10.72 o 
   0   9   4       22.79       25.67      4.43 o 
   1   9   4      241.51      220.70     12.71 o 
   2   9   4       48.38       46.77      5.63 o 
   3   9   4       50.14       37.29      5.59 o 
   4   9   4       13.06        9.59      4.96 o 
   5   9   4        7.69        5.95      5.52 o 
   6   9   4       57.62       41.34      7.72 o 
   7   9   4        6.63       13.44      9.47 o 
   8   9   4        2.36       -1.87      7.26 o 
   9   9   4        6.20        1.07      9.92 o 
  10   9   4        2.24       -6.81     15.81 o 
  11   9   4        3.47       32.66     23.52 o 
 -13  10   4        7.92        2.84     19.95 o 
 -12  10   4       13.55        1.22     13.19 o 
 -11  10   4       22.71       19.37     19.76 o 
 -10  10   4       72.37       56.85     12.55 o 
  -9  10   4      250.64      295.42     22.27 o 
  -8  10   4       52.70       46.51     13.97 o 
  -7  10   4     1421.73     1381.74     80.36 o 
  -6  10   4      318.01      342.14     26.62 o 
  -5  10   4       96.10      151.34     26.08 o 
  -4  10   4       23.30       20.86      8.30 o 
  -3  10   4       14.57       17.04      8.18 o 
  -2  10   4      232.16      228.53     18.41 o 
  -1  10   4      170.06      176.32     15.24 o 
   0  10   4       58.06       36.84      6.64 o 
   1  10   4      437.14      468.86     22.80 o 
   2  10   4      237.02      227.33     13.56 o 
   3  10   4       86.18       76.14      8.04 o 
   4  10   4      388.89      377.96     23.57 o 
   5  10   4      151.20      137.51     12.21 o 
   6  10   4       75.67       65.28     18.19 o 
   7  10   4      115.65      109.80     13.58 o 
   8  10   4        2.63       10.28     10.89 o 
   9  10   4        4.75       10.73     14.89 o 
  10  10   4        1.79       -7.95     15.26 o 
 -12  11   4        3.12        1.25     18.39 o 
 -11  11   4        0.99      -12.88     12.88 o 
 -10  11   4        5.14       29.93     14.38 o 
  -9  11   4       14.48       17.70     11.98 o 
  -8  11   4        9.21        5.07     11.45 o 
  -7  11   4        6.57       42.14     11.90 o 
  -6  11   4       49.32       66.06     13.67 o 
  -5  11   4       37.19       38.01     12.60 o 
  -4  11   4      376.01      356.10     26.85 o 
  -3  11   4        4.52        9.69      8.03 o 
  -2  11   4      181.24      209.99     18.35 o 
  -1  11   4        8.62       11.95      7.90 o 
   0  11   4        6.62        5.27      8.21 o 
   1  11   4       42.68       37.61      7.84 o 
   2  11   4       36.67       22.96     16.57 o 
   3  11   4        9.47       15.00      7.29 o 
   4  11   4        0.09        1.73      6.97 o 
   5  11   4       23.34       10.69      7.30 o 
   6  11   4       21.25       14.77     12.48 o 
   7  11   4        4.28        7.95     11.08 o 
   8  11   4       12.13        2.32     11.71 o 
   9  11   4        1.27      -20.46     20.46 o 
  10  11   4        0.71        8.80     19.85 o 
 -11  12   4       26.87       48.25     16.62 o 
 -10  12   4       96.60      132.93     21.89 o 
  -9  12   4        2.45       -4.73     13.73 o 
  -8  12   4        5.93        3.43     12.65 o 
  -7  12   4       37.81       44.01     13.78 o 
  -6  12   4        4.82        6.62     11.13 o 
  -5  12   4       62.14       56.86     13.64 o 
  -4  12   4      258.78      300.05     25.11 o 
  -3  12   4      192.08      221.12     20.19 o 
  -2  12   4       95.04      121.22     20.65 o 
  -1  12   4       34.19       29.85      9.54 o 
   0  12   4       12.29       -7.18      7.18 o 
   1  12   4      409.07      369.11     41.20 o 
   2  12   4      595.57      606.62     42.25 o 
   3  12   4       31.78       51.06     12.84 o 
   4  12   4      112.69      114.59     16.58 o 
   5  12   4       35.02       30.10     14.66 o 
   6  12   4       49.71       47.35     12.82 o 
   7  12   4        2.59        5.77     11.62 o 
   8  12   4        6.52        1.68     12.99 o 
   9  12   4        4.93        5.92     20.78 o 
 -10  13   4        4.10       27.66     15.86 o 
  -9  13   4        2.34        4.61     15.34 o 
  -8  13   4        0.71        1.59     14.29 o 
  -7  13   4        2.64        7.86     13.42 o 
  -6  13   4        1.77       11.52     12.60 o 
  -5  13   4        8.84        1.92     11.40 o 
  -4  13   4        1.87       17.97     11.58 o 
  -3  13   4        6.17       -8.73     14.09 o 
  -2  13   4       26.52       41.64     11.94 o 
  -1  13   4       59.32       72.97     12.78 o 
   0  13   4       43.39       42.60     10.95 o 
   1  13   4       39.73       71.24     17.46 o 
   2  13   4       16.63       -5.48     12.38 o 
   3  13   4       25.19       -1.32     16.92 o 
   4  13   4       23.93       43.43     22.35 o 
   5  13   4        2.26       -8.22     15.65 o 
   6  13   4        5.98       -3.66     20.91 o 
   7  13   4        5.65       18.93     18.23 o 
   8  13   4        8.65       23.64     13.54 o 
  -9  14   4        7.32        5.39     19.10 o 
  -8  14   4        1.35       -6.56     15.10 o 
  -7  14   4       10.09       -0.01     14.83 o 
  -6  14   4        8.06       51.45     21.31 o 
  -5  14   4       43.34       31.85     17.58 o 
  -4  14   4       16.17       16.75     12.69 o 
  -3  14   4        2.69      -10.35     11.47 o 
  -2  14   4       22.59       26.10     12.37 o 
  -1  14   4        7.16       23.28     13.56 o 
   0  14   4       13.17       23.09     12.33 o 
   5  14   4        1.50       -5.77     16.02 o 
   6  14   4        4.37        3.08     24.26 o 
   7  14   4       22.37       30.64     18.72 o 
  -8  15   4        0.95       32.02     21.40 o 
  -7  15   4        3.93       -2.44     16.65 o 
  -6  15   4        3.84      -13.99     17.96 o 
  -5  15   4        3.79        6.55     17.18 o 
  -4  15   4        4.13        2.02     14.69 o 
  -3  15   4        5.02        2.58     13.64 o 
  -2  15   4       29.27       41.33     17.37 o 
  -1  15   4        2.08       12.56     25.14 o 
   0  15   4        5.34       19.71     28.66 o 
   1  15   4       16.63      -17.89     25.72 o 
   5  15   4        3.23        8.50     71.66 o 
  -6  16   4        8.04       -7.51     19.97 o 
  -5  16   4        0.29       -2.95     16.57 o 
  -4  16   4       31.22       21.39     17.65 o 
  -3  16   4       19.23       21.91     42.20 o 
  -2  16   4        8.16       14.82     38.38 o 
  -1  16   4       23.35       29.97     39.02 o 
   0  16   4       58.98       54.43     39.81 o 
   1  16   4       37.37       25.57     37.75 o 
  -2  17   4       11.96       18.82     48.12 o 
  -1  17   4       19.67       49.88     48.46 o 
   0  17   4       30.95       76.43     51.69 o 
   1  17   4       18.48       44.35     49.83 o 
 -16   1   5        1.69       23.33     29.82 o 
 -15   1   5        8.93       33.30     22.15 o 
 -14   1   5        1.90       -2.36     11.82 o 
 -13   1   5        3.24       -6.58      6.58 o 
 -12   1   5        3.91        0.39      7.22 o 
 -11   1   5        3.17        3.94      4.67 o 
 -10   1   5       50.30       44.86      6.02 o 
  -9   1   5      166.46      169.59     11.01 o 
  -8   1   5      112.06      100.97      7.62 o 
  -7   1   5     1449.44     1260.93     46.58 o 
  -6   1   5     1374.86     1417.18     51.71 o 
  -5   1   5     1162.51     1138.82     41.73 o 
  -4   1   5      585.49      503.92     19.02 o 
  -3   1   5      331.97      304.54     11.75 o 
  -2   1   5      591.35      636.82     23.46 o 
  -1   1   5      174.01      155.04      6.59 o 
   0   1   5      614.66      555.11     20.65 o 
   1   1   5      191.97      176.87      7.52 o 
   2   1   5       65.79       64.20      4.86 o 
   3   1   5      249.40      213.41     11.40 o 
   4   1   5      201.55      194.88      9.96 o 
   5   1   5      161.78      163.76     10.77 o 
   6   1   5       21.63       13.83      4.91 o 
   7   1   5       10.48       -3.46      5.06 o 
   8   1   5      432.11      446.76     24.45 o 
   9   1   5       34.99       44.38      9.03 o 
  10   1   5       74.25       84.59     11.78 o 
  11   1   5       30.92       32.69     10.90 o 
  12   1   5        3.24       -5.28     13.37 o 
  13   1   5        0.05       44.99     51.54 o 
 -16   2   5        4.11       11.30     28.76 o 
 -15   2   5       14.02       13.11     22.79 o 
 -14   2   5      104.53       86.70     22.88 o 
 -13   2   5       11.30       17.58      7.01 o 
 -12   2   5      367.90      380.75     23.31 o 
 -11   2   5       36.73       31.11      8.38 o 
 -10   2   5        2.13        8.33      4.27 o 
  -9   2   5        7.52        2.76      3.60 o 
  -8   2   5      237.91      250.30     11.64 o 
  -7   2   5      124.06      181.20      8.69 o 
  -6   2   5     1148.06     1338.05     49.00 o 
  -5   2   5      368.88      335.12     13.26 o 
  -4   2   5     7546.93     8123.24    316.44 o 
  -3   2   5       45.09       40.84      3.79 o 
  -2   2   5      201.72      215.93      8.72 o 
  -1   2   5      753.49      830.35     30.44 o 
   0   2   5     1908.72     1656.56     59.59 o 
   1   2   5      629.58      731.97     29.14 o 
   2   2   5       92.38       81.59      5.82 o 
   3   2   5        2.06        2.56      2.41 o 
   4   2   5      218.74      200.40     10.31 o 
   5   2   5       23.93       15.22      5.09 o 
   6   2   5      336.81      313.80     17.44 o 
   7   2   5        1.45        5.05      5.12 o 
   8   2   5      374.31      396.68     23.73 o 
   9   2   5        3.44       13.95      8.01 o 
  10   2   5      284.97      320.50     22.08 o 
  11   2   5       37.68       39.27     11.79 o 
  12   2   5        5.35        7.06     15.72 o 
  13   2   5        0.44        1.32     48.56 o 
 -15   3   5        1.83        7.78     23.13 o 
 -14   3   5        1.72        8.41     12.48 o 
 -13   3   5       17.17       20.61     10.23 o 
 -12   3   5        2.82       -4.80      6.17 o 
 -11   3   5        0.76        8.74      5.49 o 
 -10   3   5       69.97       66.86      7.70 o 
  -9   3   5       55.99       52.76      6.55 o 
  -8   3   5      375.85      337.17     16.10 o 
  -7   3   5      307.55      292.60     12.56 o 
  -6   3   5     2389.16     2290.02     82.63 o 
  -5   3   5       53.64       51.20      3.40 o 
  -4   3   5     1537.86     1679.25     60.71 o 
  -3   3   5     1792.08     1655.06     65.55 o 
  -2   3   5      234.62      267.54     10.67 o 
  -1   3   5      796.71      799.11     29.54 o 
   0   3   5      651.81      660.92     24.44 o 
   1   3   5      516.41      514.85     21.04 o 
   2   3   5      320.56      340.78     14.57 o 
   3   3   5       80.28       80.97      6.33 o 
   4   3   5      569.28      605.10     27.81 o 
   5   3   5       51.40       59.64      5.44 o 
   6   3   5      279.87      266.12     15.48 o 
   7   3   5      124.66      126.48     10.78 o 
   8   3   5       12.96       -0.43     11.63 o 
   9   3   5       56.52       64.65     12.02 o 
  10   3   5       36.13       31.42      9.71 o 
  11   3   5       16.17       30.02     12.77 o 
  12   3   5        8.38       -8.01     15.03 o 
 -15   4   5        1.27        2.84     26.50 o 
 -14   4   5       21.41      -12.19     13.69 o 
 -13   4   5       39.23       41.68     12.93 o 
 -12   4   5      307.05      290.28     28.41 o 
 -11   4   5      321.01      350.27     44.17 o 
 -10   4   5      220.75      270.06     34.84 o 
  -9   4   5        9.50        1.76      4.82 o 
  -8   4   5      171.97      208.24     13.95 o 
  -7   4   5       29.12       31.40      4.17 o 
  -6   4   5      169.85      202.47     10.96 o 
  -5   4   5      419.34      452.09     20.06 o 
  -4   4   5     2596.17     3142.72    142.22 o 
  -3   4   5      114.91      114.75      6.51 o 
  -2   4   5      604.37      764.96     31.39 o 
  -1   4   5     1442.70     1221.45     44.70 o 
   0   4   5      137.81      130.64      6.81 o 
   1   4   5      109.64       81.72      5.16 o 
   2   4   5     3481.33     3935.91    150.56 o 
   3   4   5       39.39       40.43      3.85 o 
   4   4   5      865.20     1000.88     44.11 o 
   5   4   5       25.31       22.11      4.05 o 
   6   4   5      407.98      385.40     21.69 o 
   7   4   5      401.43      444.16     23.74 o 
   8   4   5       35.17       30.21      9.12 o 
   9   4   5        7.99        2.63      7.77 o 
  10   4   5       49.55       69.86     11.72 o 
  11   4   5      116.03      142.35     27.88 o 
  12   4   5        0.07      -12.15     13.85 o 
 -15   5   5        7.82      -24.76     35.60 o 
 -14   5   5        1.40      -10.41     13.43 o 
 -13   5   5       11.56       15.49     11.13 o 
 -12   5   5        8.46       26.95     26.94 o 
 -11   5   5        1.62        4.43      7.07 o 
 -10   5   5        4.33        2.55      8.91 o 
  -9   5   5       35.84       23.27      9.89 o 
  -8   5   5       97.20       90.28      9.21 o 
  -7   5   5       56.16       51.79      8.08 o 
  -6   5   5      912.07      942.14     40.05 o 
  -5   5   5      117.23      113.00      9.19 o 
  -4   5   5      475.70      434.96     22.39 o 
  -3   5   5      709.03      684.07     28.62 o 
  -2   5   5      777.77      745.94     30.94 o 
  -1   5   5     4137.09     3752.78    134.08 o 
   0   5   5      729.72      613.15     24.98 o 
   1   5   5     1117.72     1119.14     44.31 o 
   2   5   5      117.77      110.26      6.63 o 
   3   5   5      182.47      162.68      8.87 o 
   4   5   5      160.23      132.79     16.32 o 
   5   5   5      357.40      305.01     15.03 o 
   6   5   5       11.86        9.03      4.22 o 
   7   5   5       20.66       25.01      8.77 o 
   8   5   5        7.68       22.73      7.56 o 
   9   5   5       20.65       18.87      8.62 o 
  10   5   5       21.20       23.85     10.55 o 
  11   5   5       14.61       16.18     13.24 o 
  12   5   5        3.33      -14.48     15.70 o 
 -15   6   5        1.49      -24.35     24.35 o 
 -14   6   5        2.08      -11.96     11.96 o 
 -13   6   5        3.87       -4.06     16.88 o 
 -12   6   5       83.58       58.68     10.47 o 
 -11   6   5       49.65       65.37     12.48 o 
 -10   6   5      512.78      492.57     45.45 o 
  -9   6   5      192.21      183.86     14.46 o 
  -8   6   5      197.87      199.00     14.82 o 
  -7   6   5        2.63        2.21      5.00 o 
  -6   6   5     1178.19     1043.59     50.17 o 
  -5   6   5     2228.07     2355.99    107.88 o 
  -4   6   5      128.83      144.87     10.80 o 
  -3   6   5      916.39      938.27     38.22 o 
  -2   6   5      459.90      439.46     17.47 o 
  -1   6   5      431.72      504.03     21.19 o 
   0   6   5     1639.24     1740.03     67.94 o 
   1   6   5       23.66       25.95      3.33 o 
   2   6   5       27.17       31.38      3.87 o 
   3   6   5       64.09       76.12      7.74 o 
   4   6   5     1025.03     1150.29     50.63 o 
   5   6   5      450.29      433.97     19.79 o 
   6   6   5       19.27        6.52      4.32 o 
   7   6   5       31.36       31.69      7.09 o 
   8   6   5       79.02       58.47      9.57 o 
   9   6   5       41.40       76.94     18.11 o 
  10   6   5        8.98        4.57     10.48 o 
  11   6   5        6.29       -0.37     13.17 o 
  12   6   5        0.28       12.96     25.09 o 
 -14   7   5        3.04      -14.06     14.71 o 
 -13   7   5        7.32       -5.89     12.39 o 
 -12   7   5        4.85       21.00     19.90 o 
 -11   7   5       13.98       15.33      8.03 o 
 -10   7   5       21.68       19.33      8.04 o 
  -9   7   5        7.74        0.79      8.21 o 
  -8   7   5       55.08       55.82      8.94 o 
  -7   7   5      102.53       88.03     10.07 o 
  -6   7   5       39.76       30.98      6.78 o 
  -5   7   5      106.81       90.94      9.36 o 
  -4   7   5      164.49      177.57     13.01 o 
  -3   7   5      190.74      203.55     11.05 o 
  -2   7   5     1103.89     1052.68     42.13 o 
  -1   7   5       11.32        8.86      2.75 o 
   0   7   5      797.10      697.44     28.78 o 
   1   7   5      225.99      280.49     13.22 o 
   2   7   5       37.96       29.00      4.86 o 
   3   7   5       33.01       33.06      4.87 o 
   4   7   5       69.16       53.17      6.24 o 
   5   7   5       15.35       19.23      4.83 o 
   6   7   5       16.80        9.36      5.06 o 
   7   7   5        8.08        9.22      6.59 o 
   8   7   5       12.56        8.87      8.27 o 
   9   7   5        1.06        3.13     13.93 o 
  10   7   5       16.89       28.23     11.86 o 
  11   7   5        3.52        6.86     14.57 o 
 -14   8   5        6.27       -0.18     13.66 o 
 -13   8   5        1.74      -11.83     11.83 o 
 -12   8   5       34.58       37.41     20.14 o 
 -11   8   5      175.32      199.54     30.35 o 
 -10   8   5      412.86      370.53     30.59 o 
  -9   8   5      243.74      252.77     19.05 o 
  -8   8   5     1308.53     1247.68     85.95 o 
  -7   8   5      373.37      418.96     26.47 o 
  -6   8   5       50.86       48.77      9.26 o 
  -5   8   5      302.11      338.97     25.29 o 
  -4   8   5       41.56       43.84      7.20 o 
  -3   8   5       91.04       71.19      9.51 o 
  -2   8   5      325.26      375.15     19.13 o 
  -1   8   5      974.73      948.11     38.44 o 
   0   8   5      208.81      206.84     10.83 o 
   1   8   5      996.86      945.80     38.29 o 
   2   8   5        4.14        7.76      3.70 o 
   3   8   5       82.93       81.05      7.31 o 
   4   8   5        4.34        6.59      4.64 o 
   5   8   5       71.38       74.22     11.16 o 
   6   8   5      162.00      134.05     10.32 o 
   7   8   5       54.37       58.03     15.53 o 
   8   8   5        9.08        4.99      8.36 o 
   9   8   5        1.99       -1.38      9.67 o 
  10   8   5        6.87       -3.12     11.84 o 
  11   8   5        4.82        6.15     15.96 o 
 -14   9   5        1.53        1.18     19.17 o 
 -13   9   5        5.60        0.61     19.19 o 
 -12   9   5        2.74       -6.08     10.87 o 
 -11   9   5        5.85        5.30     10.97 o 
 -10   9   5       20.06       20.58      9.76 o 
  -9   9   5       13.82      102.00     52.50 o 
  -8   9   5      253.57      269.08     20.49 o 
  -7   9   5      163.83      150.68     14.36 o 
  -6   9   5      321.35      311.78     21.51 o 
  -5   9   5      178.48      198.83     17.64 o 
  -4   9   5      132.95      108.68     12.85 o 
  -3   9   5       15.05       21.52      7.23 o 
  -2   9   5       89.10       82.58     10.29 o 
  -1   9   5       71.40       66.84      7.28 o 
   0   9   5       24.59       21.31      4.99 o 
   1   9   5       23.13       25.82      4.31 o 
   2   9   5        5.30        7.31      4.17 o 
   3   9   5       68.45       74.17      7.55 o 
   4   9   5        6.35        4.65      5.01 o 
   5   9   5      107.93      104.78     11.20 o 
   6   9   5       90.87       76.14      9.58 o 
   7   9   5        1.86        5.52      7.16 o 
   8   9   5        8.66        0.22      8.23 o 
   9   9   5        6.36       11.13     10.78 o 
  10   9   5        2.38      -11.62     11.62 o 
 -13  10   5       31.82       55.36     24.26 o 
 -12  10   5       20.05       21.20     13.81 o 
 -11  10   5       38.38       46.63     12.50 o 
 -10  10   5       81.95       61.41     12.39 o 
  -9  10   5       93.45      155.69     24.54 o 
  -8  10   5        6.22        2.11      8.68 o 
  -7  10   5      141.51      170.62     19.09 o 
  -6  10   5       18.53       17.19      9.91 o 
  -5  10   5       16.75        7.40     16.81 o 
  -4  10   5       26.56       39.87      9.86 o 
  -3  10   5        6.68        8.81      9.69 o 
  -2  10   5        0.36       -5.91      6.18 o 
  -1  10   5      136.35      107.08     12.20 o 
   0  10   5      235.55      236.61     14.95 o 
   1  10   5       13.24       17.57      5.75 o 
   2  10   5        0.80       13.76      6.67 o 
   3  10   5      282.60      316.69     21.53 o 
   4  10   5      161.87      126.42     12.41 o 
   5  10   5      227.93      242.85     18.33 o 
   6  10   5       78.84       73.03      9.87 o 
   7  10   5        1.24       -6.87      6.87 o 
   8  10   5        2.52        1.75      9.52 o 
   9  10   5        6.74      -15.34     15.34 o 
  10  10   5        9.87       13.21     21.91 o 
 -12  11   5        2.70       -6.83     13.65 o 
 -11  11   5        1.76        4.21     13.91 o 
 -10  11   5        3.96        7.96     13.46 o 
  -9  11   5        5.91        2.81     12.55 o 
  -8  11   5        7.27       21.81     12.30 o 
  -7  11   5       70.16       74.82     14.29 o 
  -6  11   5       48.64       58.46     13.14 o 
  -5  11   5      172.28      173.57     21.14 o 
  -4  11   5      232.14      245.70     35.32 o 
  -3  11   5       36.93       21.25      9.10 o 
  -2  11   5       46.90       58.07     14.54 o 
  -1  11   5       43.91       42.91     14.06 o 
   0  11   5       11.05       11.42      7.46 o 
   1  11   5        5.75        6.01      6.03 o 
   2  11   5        0.98        1.45      7.96 o 
   3  11   5       19.01        6.96      9.72 o 
   4  11   5       27.79       20.32      7.84 o 
   5  11   5       23.21       22.46      8.66 o 
   6  11   5       33.77       32.83      8.77 o 
   7  11   5        6.95       -5.29      8.56 o 
   8  11   5        5.64      -13.99     13.99 o 
   9  11   5        2.99       12.44     17.41 o 
 -11  12   5        0.22       -7.15     14.27 o 
 -10  12   5       25.27       39.07     16.19 o 
  -9  12   5       35.48       36.23     17.74 o 
  -8  12   5       12.15       20.49     12.35 o 
  -7  12   5        1.43       -6.21     11.14 o 
  -6  12   5       23.40       42.65     13.06 o 
  -5  12   5      115.65      149.53     29.98 o 
  -4  12   5      104.64      135.47     16.78 o 
  -3  12   5       97.42      106.68     14.78 o 
  -2  12   5       54.18       32.36     10.82 o 
  -1  12   5       76.44       63.81     11.76 o 
   0  12   5        5.92        9.78      8.19 o 
   1  12   5        8.52       17.26      9.17 o 
   2  12   5       65.32       62.24     12.04 o 
   3  12   5        4.29        3.62     10.63 o 
   4  12   5       91.64       73.16     27.33 o 
   5  12   5       34.15       27.88     11.47 o 
   6  12   5       37.99       24.87     16.48 o 
   7  12   5       40.00       19.48     12.92 o 
   8  12   5        0.92       19.78     16.01 o 
 -10  13   5        0.07       17.08     16.07 o 
  -9  13   5        0.91       -6.67     14.71 o 
  -8  13   5        0.43        6.82     14.06 o 
  -7  13   5       14.63       57.76     16.57 o 
  -6  13   5        5.59        1.91     12.50 o 
  -5  13   5        1.09       10.43     13.79 o 
  -4  13   5       11.18       13.32     10.98 o 
  -3  13   5        8.06        9.39     15.42 o 
  -2  13   5       45.36       37.76     11.44 o 
  -1  13   5       91.28      114.03     19.80 o 
   0  13   5       49.14       57.22     12.52 o 
   1  13   5       19.24       35.12     13.10 o 
   2  13   5       21.30       37.70     14.82 o 
   3  13   5        0.69        6.09     12.83 o 
   4  13   5       31.88       22.54     21.03 o 
   5  13   5       21.55       26.90     17.85 o 
   6  13   5        4.51        6.08     16.36 o 
   7  13   5        1.80      -20.37     23.35 o 
  -9  14   5        0.05      -12.35     15.46 o 
  -8  14   5        1.25        6.97     16.08 o 
  -7  14   5        0.44       11.70     17.01 o 
  -6  14   5        0.07      -14.03     14.03 o 
  -5  14   5        0.75        0.49     13.41 o 
  -4  14   5        8.06        3.22     12.48 o 
  -3  14   5        2.92       -5.81     13.26 o 
  -2  14   5       41.06       49.01     13.53 o 
  -1  14   5       15.94        1.34     10.71 o 
   0  14   5      118.57      156.97     31.71 o 
   1  14   5       21.69       28.22     13.57 o 
   4  14   5        3.66       11.63     22.00 o 
   5  14   5        0.25       13.47     17.77 o 
   6  14   5       15.00        6.81     17.56 o 
  -8  15   5        0.96       17.34     20.78 o 
  -7  15   5        3.14       13.68     17.50 o 
  -6  15   5        1.70       -7.41     16.67 o 
  -5  15   5        0.71       14.42     16.37 o 
  -4  15   5       10.94       -0.64     14.42 o 
  -3  15   5       24.35       50.99     15.78 o 
  -2  15   5       75.15       74.55     16.71 o 
  -1  15   5       19.33       20.20     15.36 o 
   0  15   5       15.20        0.30     27.23 o 
   1  15   5       33.56       38.33     31.40 o 
   5  15   5       11.24       12.51     26.75 o 
  -6  16   5        3.69       -3.47     19.65 o 
  -5  16   5        4.61       -7.16     18.08 o 
  -4  16   5        7.73       12.05     17.65 o 
  -3  16   5        1.34        5.15     17.86 o 
  -2  16   5        0.07       -2.15     36.72 o 
  -1  16   5       11.61       48.46     40.39 o 
   0  16   5        1.93       -1.86     34.96 o 
  -2  17   5        2.41        9.00     44.49 o 
  -1  17   5       12.01      -25.19     42.20 o 
 -15   0   6       12.82       11.88     20.20 o 
 -14   0   6      326.18      264.18     26.01 o 
 -13   0   6      134.35      127.83     30.22 o 
 -12   0   6      923.73      863.70     83.37 o 
 -11   0   6       21.80       27.22      7.18 o 
 -10   0   6       36.13       19.94     13.33 o 
  -9   0   6        7.14        3.93      4.21 o 
  -8   0   6      218.78      254.74     16.98 o 
  -7   0   6      575.02      584.65     32.11 o 
  -6   0   6     1361.46     1753.90     90.07 o 
  -5   0   6      372.84      339.95     19.02 o 
  -4   0   6       51.76       52.90      4.89 o 
  -3   0   6      310.66      339.31     19.62 o 
  -2   0   6    14510.42    16197.21    814.49 o 
  -1   0   6    11854.83    12677.28    780.49 o 
   0   0   6      281.16      394.53     21.74 o 
   1   0   6     4667.76     4859.16    244.48 o 
   2   0   6     8424.82     8709.62    512.78 o 
   3   0   6      295.19      360.94     24.78 o 
   4   0   6      886.10      865.10     54.73 o 
   5   0   6      486.28      504.99     34.50 o 
   6   0   6        4.88       23.68      9.41 o 
   7   0   6       48.99       69.66     12.11 o 
   8   0   6     1221.11     1201.33     78.05 o 
   9   0   6        2.15       14.48     11.03 o 
  10   0   6      252.69      299.29     30.66 o 
  11   0   6        1.53       30.25     18.44 o 
  12   0   6        2.71       31.09     30.73 o 
 -16   1   6        1.71       11.40     26.12 o 
 -15   1   6        3.64       -9.29     18.73 o 
 -14   1   6        2.76        4.22      8.57 o 
 -13   1   6        2.72        8.80      6.71 o 
 -12   1   6       27.17       32.21      6.70 o 
 -11   1   6        2.89       -1.88      4.64 o 
 -10   1   6      218.58      213.40     14.87 o 
  -9   1   6      365.31      371.32     18.72 o 
  -8   1   6       91.31       87.40      6.85 o 
  -7   1   6      417.80      395.57     16.01 o 
  -6   1   6      119.91      113.16      6.17 o 
  -5   1   6       78.04       88.18      4.90 o 
  -4   1   6     1983.21     1904.03     68.72 o 
  -3   1   6      442.61      377.98     14.56 o 
  -2   1   6      240.22      232.53      9.40 o 
  -1   1   6      519.45      634.07     23.60 o 
   0   1   6      126.74      149.70      6.70 o 
   1   1   6      127.70      121.86      6.90 o 
   2   1   6      674.13      606.78     27.14 o 
   3   1   6      162.33      146.51     11.12 o 
   4   1   6      461.23      468.92     22.28 o 
   5   1   6      291.38      259.01     14.86 o 
   6   1   6      197.59      219.68     14.20 o 
   7   1   6       87.38       96.27      9.73 o 
   8   1   6      365.56      412.17     50.91 o 
   9   1   6       59.12       72.78     17.98 o 
  10   1   6       15.23       22.15     11.04 o 
  11   1   6       12.26       32.53     12.78 o 
  12   1   6        0.97       20.94     16.13 o 
 -16   2   6       38.48       37.16     29.97 o 
 -15   2   6       20.48       68.02     24.54 o 
 -14   2   6        1.73       24.54     15.45 o 
 -13   2   6       77.80       68.46     10.75 o 
 -12   2   6        6.02        1.52      5.87 o 
 -11   2   6       17.91        9.21      7.55 o 
 -10   2   6      347.63      379.31     25.43 o 
  -9   2   6      317.86      332.73     16.51 o 
  -8   2   6       87.14       88.26      6.00 o 
  -7   2   6      124.55      134.80      7.19 o 
  -6   2   6      927.32     1110.15     40.83 o 
  -5   2   6      285.68      268.23     11.12 o 
  -4   2   6      603.05      694.79     25.79 o 
  -3   2   6      981.76      965.70     35.43 o 
  -2   2   6        3.80        2.79      1.41 o 
  -1   2   6     1594.67     1638.06     59.23 o 
   0   2   6       36.81       42.51      2.98 o 
   1   2   6      203.34      187.62      8.82 o 
   2   2   6      101.29      103.68      7.07 o 
   3   2   6      159.83      126.54      8.38 o 
   4   2   6     1063.33      982.98     39.35 o 
   5   2   6      186.49      216.97     13.26 o 
   6   2   6       87.96      118.12     10.10 o 
   7   2   6      155.85      152.86     12.44 o 
   8   2   6       11.21       11.61      7.19 o 
   9   2   6      138.70      136.75     13.80 o 
  10   2   6        1.50        4.14      9.45 o 
  11   2   6        5.54       11.90     11.55 o 
  12   2   6       30.40       53.86     19.44 o 
 -16   3   6        0.89        1.76     30.07 o 
 -15   3   6        2.55      -17.11     21.71 o 
 -14   3   6        0.14       -5.87     10.55 o 
 -13   3   6        1.99       -3.94      7.25 o 
 -12   3   6        2.73       -6.31      6.31 o 
 -11   3   6       16.22        8.23      6.62 o 
 -10   3   6      440.29      416.21     27.14 o 
  -9   3   6      130.82      124.51     13.19 o 
  -8   3   6      175.45      153.84     13.12 o 
  -7   3   6      223.41      236.08     10.71 o 
  -6   3   6     1049.24     1012.14     37.59 o 
  -5   3   6      171.57      143.09      7.80 o 
  -4   3   6       27.38       39.88      4.52 o 
  -3   3   6     1389.14     1345.83     48.89 o 
  -2   3   6      212.95      276.62     11.10 o 
  -1   3   6      205.29      214.14      9.09 o 
   0   3   6      539.73      500.32     19.03 o 
   1   3   6      430.98      527.36     21.74 o 
   2   3   6      942.58      767.90     31.04 o 
   3   3   6      169.97      224.11     12.39 o 
   4   3   6      199.22      236.23     13.34 o 
   5   3   6       27.77       19.92      9.21 o 
   6   3   6       80.79       99.27      8.97 o 
   7   3   6      122.71      122.55     11.18 o 
   8   3   6       86.86      102.41     11.26 o 
   9   3   6      106.96      124.66     18.05 o 
  10   3   6        6.53        9.74     10.11 o 
  11   3   6        3.68        7.01     12.36 o 
  12   3   6        6.59       10.97     61.15 o 
 -15   4   6       32.31       60.62     23.18 o 
 -14   4   6       60.74       50.00     21.51 o 
 -13   4   6       10.04       -3.81      7.93 o 
 -12   4   6      190.03      141.61     12.83 o 
 -11   4   6       17.53       12.18     10.23 o 
 -10   4   6       35.16       37.51      7.05 o 
  -9   4   6       71.19       94.37     11.78 o 
  -8   4   6      369.03      342.38     19.45 o 
  -7   4   6       90.84       78.57      7.13 o 
  -6   4   6     1608.73     1749.22     71.47 o 
  -5   4   6      724.40      793.37     38.31 o 
  -4   4   6      261.84      300.99     13.83 o 
  -3   4   6     1337.21     1352.46     54.33 o 
  -2   4   6     1376.40     1231.90     45.15 o 
  -1   4   6     1030.10     1206.11     44.20 o 
   0   4   6     2145.72     2036.11     79.21 o 
   1   4   6      503.98      516.54     23.80 o 
   2   4   6      391.90      389.28     16.77 o 
   3   4   6       45.27       49.63      5.21 o 
   4   4   6        5.55       10.61      3.72 o 
   5   4   6      315.03      266.69     18.01 o 
   6   4   6      188.97      207.34     13.86 o 
   7   4   6        4.27       -5.72      5.72 o 
   8   4   6      268.69      298.53     19.37 o 
   9   4   6       54.83       46.36     13.04 o 
  10   4   6       27.48       13.37     10.01 o 
  11   4   6       22.94       13.16     14.41 o 
  12   4   6        2.52       -0.44     22.28 o 
 -15   5   6        6.09       -7.02     14.65 o 
 -14   5   6        1.37      -11.13     11.13 o 
 -13   5   6        1.99       -8.08      8.08 o 
 -12   5   6       11.38       -1.87      7.36 o 
 -11   5   6       61.23       46.49      9.52 o 
 -10   5   6       20.62       30.09      9.06 o 
  -9   5   6      100.37      115.38     12.55 o 
  -8   5   6       90.48       76.95     16.04 o 
  -7   5   6       34.75       37.88      6.40 o 
  -6   5   6      373.87      394.80     21.51 o 
  -5   5   6       10.24        5.68      3.34 o 
  -4   5   6      272.09      296.75     15.63 o 
  -3   5   6      161.24      180.90      9.69 o 
  -2   5   6      172.69      147.86      7.17 o 
  -1   5   6     1315.12     1252.02     46.01 o 
   0   5   6       51.12       50.59      4.76 o 
   1   5   6        4.63       -1.54      2.15 o 
   2   5   6      341.34      284.66     13.14 o 
   3   5   6       50.77       56.85      5.73 o 
   4   5   6       12.01       12.01      4.15 o 
   5   5   6       10.33        8.13      4.13 o 
   6   5   6       16.02       11.43      7.34 o 
   7   5   6        8.96        3.96      7.02 o 
   8   5   6       22.58       22.62      8.22 o 
   9   5   6       15.62       31.42     10.16 o 
  10   5   6        9.65       13.85     11.44 o 
  11   5   6        0.38       29.87     18.05 o 
  12   5   6        0.22      -10.52     26.25 o 
 -15   6   6        1.66      -12.98     12.98 o 
 -14   6   6        8.50      -15.11     19.18 o 
 -13   6   6        0.98       -8.61     12.03 o 
 -12   6   6      244.62      209.00     32.03 o 
 -11   6   6       53.44       33.50      8.58 o 
 -10   6   6      677.28      611.23     48.97 o 
  -9   6   6       31.99       15.31      8.50 o 
  -8   6   6       38.38       55.87      7.98 o 
  -7   6   6      235.28      235.87     15.98 o 
  -6   6   6      349.75      397.38     22.32 o 
  -5   6   6       89.76       80.98      8.17 o 
  -4   6   6      320.74      374.49     20.16 o 
  -3   6   6      917.65      949.40     39.22 o 
  -2   6   6       88.11      101.26      5.71 o 
  -1   6   6       80.49       91.77      5.94 o 
   0   6   6       28.21       26.24      3.40 o 
   1   6   6      463.06      469.45     20.04 o 
   2   6   6      537.98      559.37     23.57 o 
   3   6   6       42.88       55.50      6.07 o 
   4   6   6      536.13      455.43     22.44 o 
   5   6   6      221.95      228.90     22.93 o 
   6   6   6      255.16      222.31     15.92 o 
   7   6   6       35.39       31.84      7.57 o 
   8   6   6        6.04        7.35      7.81 o 
   9   6   6       10.17       22.35     10.85 o 
  10   6   6        4.58       25.30     15.43 o 
  11   6   6        1.27       -8.27     13.97 o 
 -15   7   6        0.79       -8.36     15.31 o 
 -14   7   6        3.78      -12.38     13.06 o 
 -13   7   6        0.20       -9.23     11.17 o 
 -12   7   6       15.07        0.73      8.59 o 
 -11   7   6        7.04       -2.30      7.68 o 
 -10   7   6        9.86       10.14      7.86 o 
  -9   7   6       57.02       44.20      8.45 o 
  -8   7   6      170.72      146.53     18.43 o 
  -7   7   6       31.84       33.86      7.33 o 
  -6   7   6       26.91       28.30      6.52 o 
  -5   7   6        1.51        9.44      5.38 o 
  -4   7   6      224.77      188.02     13.55 o 
  -3   7   6       31.32       44.76      4.76 o 
  -2   7   6     1081.39     1008.46     45.44 o 
  -1   7   6       28.56       24.63      3.46 o 
   0   7   6       77.36       72.31      5.48 o 
   1   7   6       69.01       78.10      6.01 o 
   2   7   6       43.84       49.81      5.37 o 
   3   7   6      101.39       98.46      8.20 o 
   4   7   6       44.18       41.88      7.06 o 
   5   7   6       47.38       50.69      9.24 o 
   6   7   6       22.52       30.53     10.40 o 
   7   7   6       65.37       63.40      8.93 o 
   8   7   6       23.74       22.48     13.68 o 
   9   7   6       37.21       41.07     11.31 o 
  10   7   6       26.73       18.52     19.60 o 
  11   7   6        3.10      -15.92     15.92 o 
 -14   8   6        6.81       14.57     13.96 o 
 -13   8   6        5.71        3.05     12.42 o 
 -12   8   6        1.24        2.51      9.71 o 
 -11   8   6       80.56      103.62     24.92 o 
 -10   8   6      174.19      160.29     18.08 o 
  -9   8   6      346.81      357.85     23.51 o 
  -8   8   6      146.01      162.76     23.91 o 
  -7   8   6       50.46       50.62      9.22 o 
  -6   8   6      104.01      115.72     11.76 o 
  -5   8   6       24.11       21.35      6.57 o 
  -4   8   6       43.71       39.15      7.08 o 
  -3   8   6       13.63       13.93      6.35 o 
  -2   8   6       33.51       25.72      5.36 o 
  -1   8   6      600.90      577.46     27.85 o 
   0   8   6      429.71      366.20     18.56 o 
   1   8   6      344.26      337.88     15.84 o 
   2   8   6      145.46      147.44     11.20 o 
   3   8   6      310.48      316.91     17.14 o 
   4   8   6      279.51      277.98     16.12 o 
   5   8   6        8.00        4.42      5.38 o 
   6   8   6       75.73       60.71      9.15 o 
   7   8   6       24.40       31.82     12.87 o 
   8   8   6        3.26       -0.78      9.16 o 
   9   8   6       19.89       35.92     11.71 o 
  10   8   6       14.41        7.83     16.78 o 
 -14   9   6        0.75       22.93     20.49 o 
 -13   9   6        0.75       -9.42     12.13 o 
 -12   9   6        0.39       -4.79     10.13 o 
 -11   9   6        2.96        3.18      9.11 o 
 -10   9   6        3.53        4.06      8.96 o 
  -9   9   6       19.90       18.54      9.24 o 
  -8   9   6      115.51      130.04     22.97 o 
  -7   9   6       99.30      126.62     18.03 o 
  -6   9   6      104.75       91.99     11.32 o 
  -5   9   6       51.41       42.45      9.39 o 
  -4   9   6       76.56       91.81     16.37 o 
  -3   9   6       38.59       42.77      8.59 o 
  -2   9   6       30.08       21.15      6.94 o 
  -1   9   6      218.23      224.82     14.08 o 
   0   9   6       22.34       17.82      5.28 o 
   1   9   6       68.87       77.95      7.94 o 
   2   9   6       26.18       31.98      5.51 o 
   3   9   6       42.67       47.82      6.75 o 
   4   9   6       60.72       58.46      7.54 o 
   5   9   6       43.31       32.29      9.46 o 
   6   9   6       12.57       14.82      7.09 o 
   7   9   6        4.02       -7.64      7.74 o 
   8   9   6        1.59       -1.47     13.34 o 
   9   9   6        0.19        3.92     11.30 o 
  10   9   6        1.84        2.67     15.23 o 
 -13  10   6       25.37       36.36     18.09 o 
 -12  10   6       12.78       -4.76     12.80 o 
 -11  10   6       33.12       36.94     12.04 o 
 -10  10   6       67.14       46.27     12.32 o 
  -9  10   6        6.09       12.10      9.43 o 
  -8  10   6      175.79      176.35     19.93 o 
  -7  10   6      110.08      104.72     13.45 o 
  -6  10   6      119.21      186.31     18.97 o 
  -5  10   6      157.99      184.59     17.85 o 
  -4  10   6       11.56       16.27      7.97 o 
  -3  10   6       10.24       16.48      8.17 o 
  -2  10   6      484.74      466.36     29.53 o 
  -1  10   6      401.23      397.63     26.17 o 
   0  10   6      122.67      120.65     16.06 o 
   1  10   6      545.25      449.59     23.43 o 
   2  10   6      124.18      112.80     18.19 o 
   3  10   6      260.52      265.82     18.92 o 
   4  10   6      565.23      556.76     27.75 o 
   5  10   6        4.76        8.53      7.38 o 
   6  10   6       58.82       59.33     10.82 o 
   7  10   6        2.48       12.18      8.79 o 
   8  10   6        4.27        9.37     10.53 o 
   9  10   6        1.55      -11.18     11.62 o 
 -12  11   6        1.56        3.06     13.66 o 
 -11  11   6        5.69        4.82     12.03 o 
 -10  11   6       49.77       51.11     13.36 o 
  -9  11   6        7.20       -0.54     10.21 o 
  -8  11   6       38.65       47.71     14.00 o 
  -7  11   6       60.29       89.98     22.49 o 
  -6  11   6       19.58       12.85     10.73 o 
  -5  11   6       49.98       71.12     13.23 o 
  -4  11   6      102.35      128.14     15.87 o 
  -3  11   6       61.51       62.95     11.62 o 
  -2  11   6       99.67      121.66     13.99 o 
  -1  11   6       53.77       60.26     10.63 o 
   0  11   6       21.88       -3.17      7.26 o 
   1  11   6       41.65       53.13      8.32 o 
   2  11   6       17.04       12.36      7.64 o 
   3  11   6       22.60        9.73      8.41 o 
   4  11   6       44.75       31.69     18.02 o 
   5  11   6        1.33       -0.72      9.47 o 
   6  11   6       24.26       16.44      8.37 o 
   7  11   6        4.15        3.85      9.48 o 
   8  11   6        3.42        1.33     15.45 o 
   9  11   6       10.87       28.26     23.86 o 
 -11  12   6       47.37       73.08     18.46 o 
 -10  12   6       88.98      108.00     20.84 o 
  -9  12   6       17.51       23.80     14.20 o 
  -8  12   6        5.70       13.73     12.80 o 
  -7  12   6        1.17        3.21     11.38 o 
  -6  12   6       17.97       37.61     13.02 o 
  -5  12   6        3.68       -2.66     10.02 o 
  -4  12   6       35.99       54.71     12.59 o 
  -3  12   6      124.26      122.40     15.81 o 
  -2  12   6     1161.05     1258.15     69.65 o 
  -1  12   6      187.67      190.13     17.88 o 
   0  12   6       14.65       -6.54      9.91 o 
   1  12   6      620.43      577.21     35.24 o 
   2  12   6      170.44      124.34     22.93 o 
   3  12   6       20.07       25.88     23.74 o 
   4  12   6        0.82       20.86     11.45 o 
   5  12   6       12.42        7.92     11.62 o 
   6  12   6       25.67       37.37     12.73 o 
   7  12   6        3.26        4.20     23.52 o 
   8  12   6        4.32        4.50     25.57 o 
 -10  13   6       10.18       22.45     16.00 o 
  -9  13   6        3.55        5.33     14.53 o 
  -8  13   6        0.39        8.02     15.07 o 
  -7  13   6       11.90       38.75     15.68 o 
  -6  13   6       19.35       15.55     13.09 o 
  -5  13   6       10.05        1.52     11.48 o 
  -4  13   6        5.09       17.88     11.69 o 
  -3  13   6        1.79        5.27     10.09 o 
  -2  13   6       32.09       56.81     12.60 o 
  -1  13   6       26.48       28.14     10.84 o 
   0  13   6        5.02       -1.97     11.51 o 
   1  13   6       36.11       58.91     15.63 o 
   2  13   6       44.25       58.05     18.53 o 
   3  13   6        8.88        4.45     12.68 o 
   4  13   6       22.64        3.77     13.33 o 
   5  13   6       18.56       55.54     18.75 o 
   6  13   6        9.16       20.68     18.14 o 
   7  13   6       15.92       20.24     24.35 o 
  -9  14   6        7.35       31.14     38.17 o 
  -8  14   6        3.88        6.85     17.24 o 
  -7  14   6        0.01      -13.22     14.94 o 
  -6  14   6        4.35        9.28     15.08 o 
  -5  14   6       18.90       21.73     14.19 o 
  -4  14   6       47.77       55.30     14.84 o 
  -3  14   6        1.13       -3.04     11.59 o 
  -2  14   6       48.03       87.53     15.51 o 
  -1  14   6      179.84      230.89     25.29 o 
   0  14   6       49.28       74.37     16.85 o 
   1  14   6      238.55      236.47     33.99 o 
   5  14   6        4.68       26.43     19.10 o 
   6  14   6        0.10       -0.01     16.27 o 
  -8  15   6        0.59       17.80     24.21 o 
  -7  15   6        7.76       20.69     18.36 o 
  -6  15   6        6.64       -4.05     19.13 o 
  -5  15   6        0.19        9.19     16.26 o 
  -4  15   6        5.65       25.15     23.05 o 
  -3  15   6       20.18       37.54     15.16 o 
  -2  15   6       22.10      112.54     56.82 o 
  -1  15   6        4.18       17.60     15.54 o 
   0  15   6        6.25       -3.50     14.40 o 
  -6  16   6        7.53       -3.66     28.44 o 
  -5  16   6        2.73      -17.76     17.93 o 
  -4  16   6        3.07       -7.05     18.59 o 
  -3  16   6        4.74       -8.83     17.52 o 
  -2  16   6       16.41       23.00     23.84 o 
  -1  16   6       45.14       93.20     42.83 o 
 -15   1   7        0.26       10.04     13.34 o 
 -14   1   7        2.54       -4.34      8.45 o 
 -13   1   7        5.32       -2.68      7.56 o 
 -12   1   7       67.02       60.60      7.91 o 
 -11   1   7        0.75       -2.66      4.60 o 
 -10   1   7      285.15      285.24     17.59 o 
  -9   1   7      279.98      258.84     12.25 o 
  -8   1   7      105.62      108.00      6.68 o 
  -7   1   7        3.51        2.32      2.49 o 
  -6   1   7      410.91      345.07     13.96 o 
  -5   1   7       52.64       59.03      4.03 o 
  -4   1   7     1457.29     1524.21     55.31 o 
  -3   1   7      291.91      303.94     12.10 o 
  -2   1   7       47.63       48.61      4.23 o 
  -1   1   7      534.13      514.64     19.57 o 
   0   1   7      348.96      388.00     15.21 o 
   1   1   7       41.56       35.49      3.37 o 
   2   1   7      618.25      676.27     30.37 o 
   3   1   7      354.96      323.23     17.81 o 
   4   1   7      116.39      103.86     10.65 o 
   5   1   7      111.52      102.89      8.82 o 
   6   1   7      341.29      268.52     16.69 o 
   7   1   7       27.22       24.18      7.13 o 
   8   1   7      132.14      130.42     15.06 o 
   9   1   7       43.61       41.03      9.29 o 
  10   1   7        6.16        7.21     10.63 o 
  11   1   7        1.32       -4.35     13.13 o 
  12   1   7        3.58       -8.31     33.14 o 
 -16   2   7        8.16       -8.56     26.70 o 
 -15   2   7       26.27       25.36     20.31 o 
 -14   2   7      151.54      142.76     28.02 o 
 -13   2   7        2.85        0.84      7.43 o 
 -12   2   7      224.08      214.06     15.61 o 
 -11   2   7       25.22       23.50      5.90 o 
 -10   2   7       23.85       22.54      5.18 o 
  -9   2   7       34.68       34.01      6.49 o 
  -8   2   7      590.06      536.02     27.82 o 
  -7   2   7      340.07      391.26     15.80 o 
  -6   2   7      114.85      111.85      8.32 o 
  -5   2   7       77.22       55.02      3.81 o 
  -4   2   7      125.32      140.13      6.57 o 
  -3   2   7      152.08      135.39      7.29 o 
  -2   2   7      204.89      183.82      8.00 o 
  -1   2   7     1456.72     1679.30     65.51 o 
   0   2   7     3402.97     4160.81    148.57 o 
   1   2   7       26.77       24.83      2.78 o 
   2   2   7      337.09      393.47     18.77 o 
   3   2   7       23.03       21.56      4.47 o 
   4   2   7       74.61       66.99      6.64 o 
   5   2   7      562.84      623.73     29.57 o 
   6   2   7      427.08      420.51     22.29 o 
   7   2   7       44.42       59.66      8.61 o 
   8   2   7      236.52      213.68     23.72 o 
   9   2   7       11.78       16.46      8.69 o 
  10   2   7       28.11       51.37     12.38 o 
  11   2   7       25.51       50.40     14.46 o 
  12   2   7       12.42       46.35     46.55 o 
 -16   3   7        0.69       35.26     29.73 o 
 -15   3   7        1.16       -0.90     14.39 o 
 -14   3   7        9.82        6.70      8.73 o 
 -13   3   7        5.31       15.00      8.15 o 
 -12   3   7        1.49       -6.11      8.21 o 
 -11   3   7       64.19       62.99      8.52 o 
 -10   3   7      368.14      341.57     33.27 o 
  -9   3   7      166.70      170.86     12.52 o 
  -8   3   7       70.45       72.91      7.24 o 
  -7   3   7      130.30      153.60     12.24 o 
  -6   3   7      371.24      456.95     18.01 o 
  -5   3   7      259.02      205.63     12.86 o 
  -4   3   7      106.13       96.21      5.67 o 
  -3   3   7      219.07      160.41      7.39 o 
  -2   3   7      130.55      141.76      6.77 o 
  -1   3   7      278.62      255.41     10.61 o 
   0   3   7      441.68      549.82     20.91 o 
   1   3   7      112.50       96.72      7.48 o 
   2   3   7     1230.15     1217.21     52.96 o 
   3   3   7       60.84       61.74      5.96 o 
   4   3   7      127.39      137.04      9.74 o 
   5   3   7      132.87      137.31     10.60 o 
   6   3   7      121.87      151.30     11.91 o 
   7   3   7       71.55       83.88      9.90 o 
   8   3   7        1.37        3.34      7.80 o 
   9   3   7       29.04       24.75      9.36 o 
  10   3   7        5.95       11.75     12.20 o 
  11   3   7        6.77        3.36     13.54 o 
 -16   4   7        6.20        3.08     30.07 o 
 -15   4   7        0.37        4.51     15.68 o 
 -14   4   7       26.20        7.33      9.35 o 
 -13   4   7       85.22       71.23     20.24 o 
 -12   4   7      267.67      328.42     29.71 o 
 -11   4   7      224.52      220.75     15.97 o 
 -10   4   7       15.18       20.19      6.31 o 
  -9   4   7       19.83       11.41      6.43 o 
  -8   4   7       20.56       35.85      7.68 o 
  -7   4   7       26.03       20.43      4.73 o 
  -6   4   7      934.42     1035.81     48.85 o 
  -5   4   7      205.90      225.19     11.28 o 
  -4   4   7      118.59       73.32      5.70 o 
  -3   4   7     1971.06     2216.08     80.26 o 
  -2   4   7     1956.83     2070.55     74.85 o 
  -1   4   7      304.88      233.55     10.20 o 
   0   4   7       51.51       56.13      5.60 o 
   1   4   7      165.84      228.84     10.98 o 
   2   4   7     1525.21     1601.05     68.76 o 
   3   4   7       10.12        7.70      3.46 o 
   4   4   7        9.16        0.18      3.98 o 
   5   4   7       35.45       26.95      5.81 o 
   6   4   7        0.57        3.23      5.67 o 
   7   4   7       14.88        4.38      6.49 o 
   8   4   7       98.27      131.08     15.13 o 
   9   4   7        9.38        1.45     10.79 o 
  10   4   7       32.58       22.00     11.58 o 
  11   4   7        7.04       10.76     21.60 o 
 -15   5   7        0.92      -13.31     13.31 o 
 -14   5   7        2.32      -10.49     10.49 o 
 -13   5   7       12.76       12.22      8.38 o 
 -12   5   7        6.20        4.59      7.10 o 
 -11   5   7       87.82       63.04     15.11 o 
 -10   5   7        7.46       13.12      6.45 o 
  -9   5   7      185.10      198.60     15.05 o 
  -8   5   7       26.83       28.73      8.25 o 
  -7   5   7       10.26        6.58      6.19 o 
  -6   5   7       35.71       37.57      8.25 o 
  -5   5   7        1.85       -2.90      3.38 o 
  -4   5   7       69.27       71.47      5.31 o 
  -3   5   7       70.51       75.61      5.52 o 
  -2   5   7       83.25       84.32      5.04 o 
  -1   5   7       14.98       13.06      2.67 o 
   0   5   7      543.78      500.50     21.10 o 
   1   5   7      578.97      593.26     27.43 o 
   2   5   7       87.91       86.47      9.21 o 
   3   5   7       52.38       61.88      6.33 o 
   4   5   7       17.47        3.88      4.22 o 
   5   5   7       14.08       11.23      5.21 o 
   6   5   7       11.17       12.54      6.04 o 
   7   5   7       40.00       37.39      7.80 o 
   8   5   7        1.69        5.40      7.89 o 
   9   5   7       34.79       45.87     10.94 o 
  10   5   7       18.30       32.08     13.89 o 
  11   5   7        0.87        3.98     15.50 o 
 -15   6   7        0.11        2.96     13.53 o 
 -14   6   7       10.18        2.45     14.74 o 
 -13   6   7       16.74       14.00      9.24 o 
 -12   6   7       28.28       14.87     13.28 o 
 -11   6   7        0.63        3.91      7.25 o 
 -10   6   7       19.74       13.21      8.21 o 
  -9   6   7      303.32      332.93     21.30 o 
  -8   6   7      243.98      252.42     24.32 o 
  -7   6   7       13.55        7.91      4.94 o 
  -6   6   7       23.58       22.39      5.59 o 
  -5   6   7       64.70       93.01      8.94 o 
  -4   6   7       85.74       75.60      7.51 o 
  -3   6   7        9.48        7.58      3.12 o 
  -2   6   7        3.09        4.15      2.86 o 
  -1   6   7      208.60      211.21     10.60 o 
   0   6   7      283.48      263.20     12.55 o 
   1   6   7      125.33      129.28      7.79 o 
   2   6   7       67.14       65.76      6.45 o 
   3   6   7       11.01       12.78      4.17 o 
   4   6   7       70.36       74.07      7.71 o 
   5   6   7        7.29        4.76      5.16 o 
   6   6   7      163.42      175.85     17.49 o 
   7   6   7       25.39       24.76      7.58 o 
   8   6   7       11.33        9.73      8.31 o 
   9   6   7       20.17       14.86     10.90 o 
  10   6   7        5.35       14.69     15.70 o 
  11   6   7        8.62        9.09     24.54 o 
 -15   7   7        0.28       -8.62     14.68 o 
 -14   7   7        4.21       -3.59     12.66 o 
 -13   7   7        4.46       -2.40      9.70 o 
 -12   7   7       17.30       20.00     10.55 o 
 -11   7   7       32.84       28.71     12.20 o 
 -10   7   7       43.10       61.68     16.94 o 
  -9   7   7       17.49       12.13      7.09 o 
  -8   7   7       64.59       86.86     18.14 o 
  -7   7   7       14.33       14.16      6.10 o 
  -6   7   7       26.95       47.68      7.34 o 
  -5   7   7       31.51       25.09      6.26 o 
  -4   7   7       64.95       67.66      8.29 o 
  -3   7   7      127.64      168.43     11.43 o 
  -2   7   7       59.66       59.21      6.07 o 
  -1   7   7       83.06      102.60      8.12 o 
   0   7   7       40.35       37.12      4.75 o 
   1   7   7      209.37      195.10     10.65 o 
   2   7   7      325.58      385.43     19.46 o 
   3   7   7      309.76      296.07     16.59 o 
   4   7   7        4.76       -5.17      5.17 o 
   5   7   7       18.43       24.35      6.07 o 
   6   7   7        9.61       15.56      6.54 o 
   7   7   7       17.50        6.61     11.78 o 
   8   7   7       44.50       52.67     11.42 o 
   9   7   7       44.01       22.68     18.00 o 
  10   7   7        3.44        3.79     14.23 o 
 -14   8   7        1.91      -12.79     12.79 o 
 -13   8   7        0.17       -9.01     10.62 o 
 -12   8   7        9.79        4.96      9.39 o 
 -11   8   7        5.01        0.65      8.51 o 
 -10   8   7       30.03       16.52      8.21 o 
  -9   8   7       89.45      117.26     12.96 o 
  -8   8   7        9.77        6.83      6.73 o 
  -7   8   7       47.83       42.37     12.34 o 
  -6   8   7       43.29       37.55      8.43 o 
  -5   8   7       57.68       36.44     10.23 o 
  -4   8   7      194.47      187.32     14.45 o 
  -3   8   7      114.84      124.17     12.28 o 
  -2   8   7       61.07      101.93     11.00 o 
  -1   8   7      662.68      631.41     32.31 o 
   0   8   7       34.76       47.70      6.19 o 
   1   8   7      227.23      209.65     11.40 o 
   2   8   7       64.50       52.91      6.39 o 
   3   8   7      522.79      520.13     25.63 o 
   4   8   7      266.24      246.10     16.86 o 
   5   8   7       16.78       12.47      6.36 o 
   6   8   7       31.72       33.84      8.90 o 
   7   8   7        4.69       11.20      8.79 o 
   8   8   7       16.07        5.33     10.27 o 
   9   8   7       12.86       15.09     12.25 o 
  10   8   7        2.40      -13.91     13.91 o 
 -14   9   7        0.88        3.77     20.15 o 
 -13   9   7        3.88       -1.32     13.51 o 
 -12   9   7        5.18        8.04     11.19 o 
 -11   9   7       19.11       -1.90      9.03 o 
 -10   9   7       28.15       20.43      9.52 o 
  -9   9   7       12.25       29.56     13.57 o 
  -8   9   7      163.97      145.88     22.62 o 
  -7   9   7       28.18       30.47      9.01 o 
  -6   9   7       62.98       72.32     12.05 o 
  -5   9   7      137.87      148.83     13.51 o 
  -4   9   7       78.55       69.90     10.41 o 
  -3   9   7       74.31       87.28     11.11 o 
  -2   9   7       90.87       96.68     14.99 o 
  -1   9   7        9.15        8.27      4.82 o 
   0   9   7       14.75        8.94      8.22 o 
   1   9   7      131.08      150.62     11.40 o 
   2   9   7       43.94       38.23     11.07 o 
   3   9   7        2.44        5.94      5.29 o 
   4   9   7       13.48       10.36      6.25 o 
   5   9   7       18.51       10.44      6.76 o 
   6   9   7       14.56       13.67      8.22 o 
   7   9   7        1.91       -0.03      8.42 o 
   8   9   7        1.03       -5.10     10.30 o 
   9   9   7        0.34       -1.29     12.22 o 
 -13  10   7       29.15       60.28     50.98 o 
 -12  10   7        1.46       -8.16     10.89 o 
 -11  10   7       15.47       24.38     11.49 o 
 -10  10   7       29.27       27.78     11.35 o 
  -9  10   7       64.97       85.24     13.14 o 
  -8  10   7       44.15       61.97     14.97 o 
  -7  10   7        1.02       -3.78      8.88 o 
  -6  10   7       65.72       55.32     10.73 o 
  -5  10   7      257.79      229.56     27.33 o 
  -4  10   7      303.13      291.36     23.30 o 
  -3  10   7       95.15      127.79     14.25 o 
  -2  10   7       51.01       49.87     14.94 o 
  -1  10   7       17.99       12.40      7.72 o 
   0  10   7      150.41      123.28     12.89 o 
   1  10   7       23.59       14.51      6.65 o 
   2  10   7      193.36      200.65     17.09 o 
   3  10   7       69.42       85.57     10.84 o 
   4  10   7        0.31        9.04      8.03 o 
   5  10   7        8.70        4.09      7.77 o 
   6  10   7       49.14       43.96     10.22 o 
   7  10   7       63.45       71.23     17.13 o 
   8  10   7       14.06       34.30     12.26 o 
   9  10   7        3.83       -5.61     14.55 o 
 -12  11   7        0.06        4.84     13.98 o 
 -11  11   7       14.29        9.53     12.10 o 
 -10  11   7       85.70       98.30     17.28 o 
  -9  11   7       25.95       19.38     12.63 o 
  -8  11   7       76.67      124.93     19.09 o 
  -7  11   7       78.44       82.91     15.24 o 
  -6  11   7        8.79       18.10     10.38 o 
  -5  11   7        9.64        7.88      9.92 o 
  -4  11   7       24.01       12.34      9.34 o 
  -3  11   7       25.01       23.69      9.58 o 
  -2  11   7       14.83        5.27     11.47 o 
  -1  11   7       22.29       19.42      8.82 o 
   0  11   7       27.54       17.46      8.79 o 
   1  11   7      116.64      115.26     17.91 o 
   2  11   7       58.21       63.04     26.04 o 
   3  11   7       48.40       55.76     10.47 o 
   4  11   7       35.22       35.74     15.77 o 
   5  11   7       14.92        4.97     13.69 o 
   6  11   7        2.22        0.56     11.60 o 
   7  11   7       11.93       -8.52     15.40 o 
   8  11   7        6.10        5.15     12.29 o 
 -11  12   7        3.91        8.65     13.80 o 
 -10  12   7       29.44       35.26     16.06 o 
  -9  12   7       11.41        1.74     14.23 o 
  -8  12   7        1.83       -3.43     15.28 o 
  -7  12   7        0.29       -6.62     11.32 o 
  -6  12   7        4.34       16.39     11.48 o 
  -5  12   7       18.44       32.30     12.16 o 
  -4  12   7        2.85       -9.54      9.54 o 
  -3  12   7       11.46       -3.17      9.02 o 
  -2  12   7      109.59      135.57     18.69 o 
  -1  12   7       17.75       25.92     10.12 o 
   0  12   7       13.22        3.97      9.45 o 
   1  12   7       64.05       86.16     22.25 o 
   2  12   7       17.00       10.86     17.97 o 
   3  12   7        4.17        6.97     10.87 o 
   4  12   7       22.84       19.06     19.63 o 
   5  12   7        2.87        3.59     11.97 o 
   6  12   7       37.35       46.97     15.71 o 
   7  12   7       36.41       10.71     23.52 o 
 -10  13   7       12.88       -5.72     15.21 o 
  -9  13   7        0.34       20.59     18.58 o 
  -8  13   7        2.06       17.62     15.84 o 
  -7  13   7        5.67       21.33     14.38 o 
  -6  13   7       28.90       28.26     14.09 o 
  -5  13   7       19.45       26.25     18.00 o 
  -4  13   7        7.25        9.03     11.35 o 
  -3  13   7        6.13        2.01     10.60 o 
  -2  13   7       10.79       19.05     10.94 o 
  -1  13   7        0.60        5.35      9.84 o 
   0  13   7       17.72       15.41     10.98 o 
   1  13   7       13.97       11.98     11.63 o 
   3  13   7        2.65      -16.38     16.38 o 
   4  13   7       24.16       18.36     13.41 o 
   5  13   7        2.06       11.46     12.65 o 
   6  13   7        4.91        8.09     16.98 o 
  -9  14   7        1.36      -19.46     19.46 o 
  -8  14   7        0.46       -7.49     16.83 o 
  -7  14   7        8.35       -1.89     15.68 o 
  -6  14   7        2.60       -7.51     14.54 o 
  -5  14   7       17.97       15.70     13.30 o 
  -4  14   7       15.87       16.78     12.96 o 
  -3  14   7        4.54       19.95     13.38 o 
  -2  14   7       37.24       21.86     14.21 o 
  -1  14   7        1.72       -0.17     11.13 o 
   0  14   7        0.39      -14.52     14.52 o 
   1  14   7        2.26      -12.71     14.57 o 
   2  14   7        2.01       37.50     27.23 o 
   3  14   7        1.80       18.97     25.82 o 
   5  14   7        9.73       21.63     17.80 o 
  -7  15   7        3.32       18.62     17.82 o 
  -6  15   7        6.94        1.86     16.71 o 
  -5  15   7        1.84        5.39     16.08 o 
  -4  15   7       10.62        8.38     14.98 o 
  -3  15   7       16.48        8.41     20.71 o 
  -2  15   7        9.19       12.90     14.01 o 
  -1  15   7       10.18       11.99     15.43 o 
   0  15   7        3.43       10.47     18.24 o 
   1  15   7        0.35       -1.86     17.51 o 
  -5  16   7       26.08       43.84     21.46 o 
  -4  16   7        6.39       18.20     17.83 o 
  -3  16   7        0.55        3.06     16.46 o 
  -2  16   7       13.39       22.33     19.16 o 
  -1  16   7       14.04       10.82     17.29 o 
 -15   0   8       19.40       27.00     19.17 o 
 -14   0   8      147.16      146.55     28.61 o 
 -13   0   8       43.68       63.16     13.72 o 
 -12   0   8       30.47       29.63      9.60 o 
 -11   0   8      131.02      113.33     14.08 o 
 -10   0   8      372.32      346.98     22.02 o 
  -9   0   8      651.34      700.80     38.80 o 
  -8   0   8      201.93      192.32     13.65 o 
  -7   0   8     1041.54     1073.18     56.32 o 
  -6   0   8       64.37       46.86     10.45 o 
  -5   0   8     2988.76     3031.21    153.36 o 
  -4   0   8      342.21      458.72     24.95 o 
  -3   0   8     1412.85     1513.08     77.46 o 
  -2   0   8     6387.11     6516.62    327.98 o 
  -1   0   8      598.05      949.18     49.63 o 
   0   0   8     1299.89     1758.54     90.36 o 
   1   0   8       57.80       57.48      5.93 o 
   2   0   8     1668.29     1638.54     99.54 o 
   3   0   8     1619.12     1681.82    151.19 o 
   4   0   8      526.36      477.50     33.09 o 
   5   0   8     1185.48     1192.62    155.40 o 
   6   0   8      159.05      166.48     18.57 o 
   7   0   8       27.50       55.44     12.52 o 
   8   0   8       96.41       73.38     16.12 o 
   9   0   8       44.74       63.18     16.74 o 
  10   0   8       17.17       29.45     18.68 o 
  11   0   8       18.15       -3.19     20.42 o 
 -16   1   8        0.18        2.54     18.68 o 
 -15   1   8        2.54        3.85     12.22 o 
 -14   1   8        0.34        2.50      8.79 o 
 -13   1   8        1.04        9.12      8.16 o 
 -12   1   8       74.19       59.76      9.75 o 
 -11   1   8       50.89       62.20      7.26 o 
 -10   1   8      144.35      133.05      9.35 o 
  -9   1   8       22.79       25.43      5.40 o 
  -8   1   8      209.63      212.52     10.20 o 
  -7   1   8       96.45       94.92      5.92 o 
  -6   1   8      389.82      396.21     15.79 o 
  -5   1   8      204.50      196.51      8.83 o 
  -4   1   8       36.55       39.03      3.59 o 
  -3   1   8      453.59      491.97     18.87 o 
  -2   1   8      186.26      183.31      8.17 o 
  -1   1   8       82.94       83.59      5.43 o 
   0   1   8       79.18       76.12      4.74 o 
   1   1   8      164.92      176.72      8.29 o 
   2   1   8      106.25      127.33      8.65 o 
   3   1   8      131.41      122.70      8.89 o 
   4   1   8      118.18      138.45     10.24 o 
   5   1   8      112.44      119.59     10.14 o 
   6   1   8      127.22      150.57     12.42 o 
   7   1   8       26.29       19.14      7.35 o 
   8   1   8        1.50       -5.72      6.91 o 
   9   1   8       15.14       10.63      9.59 o 
  10   1   8       17.13       26.99     12.50 o 
  11   1   8        4.59        8.77     14.18 o 
 -16   2   8       71.93       61.85     18.62 o 
 -15   2   8       28.01       32.85     12.33 o 
 -14   2   8        5.68       -2.04      8.98 o 
 -13   2   8       10.67       12.66      8.46 o 
 -12   2   8       29.00       20.89      7.59 o 
 -11   2   8        0.18       -1.34      6.03 o 
 -10   2   8       11.58        9.66      5.52 o 
  -9   2   8       58.76       70.00      6.47 o 
  -8   2   8        5.99        5.74      2.87 o 
  -7   2   8       19.99       19.37      3.09 o 
  -6   2   8      741.67      731.18     27.51 o 
  -5   2   8     4692.99     5118.23    182.17 o 
  -4   2   8     2609.97     2789.15    100.06 o 
  -3   2   8      765.15      840.07     34.12 o 
  -2   2   8       66.63       71.45      4.37 o 
  -1   2   8      185.06      190.02      8.55 o 
   0   2   8      119.76      118.62      6.18 o 
   1   2   8      277.44      302.47     13.56 o 
   2   2   8      503.84      597.45     27.23 o 
   3   2   8       61.47       54.11      5.91 o 
   4   2   8      156.03      156.99     10.97 o 
   5   2   8       49.23       49.39      7.04 o 
   6   2   8        0.39       -4.00      5.42 o 
   7   2   8       53.26       53.72      8.49 o 
   8   2   8       90.48      117.27     12.37 o 
   9   2   8       18.12       -0.11      8.75 o 
  10   2   8        4.41       -4.65     17.02 o 
  11   2   8       27.68       30.66     20.15 o 
 -16   3   8        1.91        5.06     16.40 o 
 -15   3   8       16.01       10.56     11.51 o 
 -14   3   8        7.11       16.37      9.76 o 
 -13   3   8       42.74       52.20      9.70 o 
 -12   3   8        1.70       -3.42      6.88 o 
 -11   3   8      269.79      213.58     21.38 o 
 -10   3   8        8.05        7.77      5.36 o 
  -9   3   8      396.96      354.64     26.41 o 
  -8   3   8       56.32       73.06      7.43 o 
  -7   3   8      145.76      173.41      9.89 o 
  -6   3   8      123.68      153.84      7.63 o 
  -5   3   8       73.55       97.18      5.35 o 
  -4   3   8      111.89      125.29      8.13 o 
  -3   3   8      371.36      357.13     14.24 o 
  -2   3   8        8.71        9.61      2.06 o 
  -1   3   8      441.30      411.83     16.27 o 
   0   3   8       92.41       78.94      5.32 o 
   1   3   8      215.78      194.33      9.83 o 
   2   3   8       61.94       54.27      8.86 o 
   3   3   8        5.74        9.42      3.81 o 
   4   3   8       37.20       39.67      5.94 o 
   5   3   8      105.75       88.75      8.72 o 
   6   3   8       61.63       64.44      9.69 o 
   7   3   8       38.83       70.37      9.46 o 
   8   3   8       26.07       15.93     14.90 o 
   9   3   8        0.94       -9.29      9.29 o 
  10   3   8        0.61        1.07     12.00 o 
  11   3   8        9.19       47.35     33.52 o 
 -16   4   8        4.02       13.33     32.39 o 
 -15   4   8       53.33       37.33     16.70 o 
 -14   4   8       38.81       33.49     22.49 o 
 -13   4   8        9.51        4.86     12.76 o 
 -12   4   8       71.21       72.58     12.64 o 
 -11   4   8      160.91      191.83     17.86 o 
 -10   4   8      266.75      245.09     26.64 o 
  -9   4   8      115.23      127.33     18.39 o 
  -8   4   8      361.51      364.38     36.63 o 
  -7   4   8      646.69      683.81     40.31 o 
  -6   4   8      533.31      610.06     39.15 o 
  -5   4   8       44.72       30.13      5.87 o 
  -4   4   8     1229.25     1200.56     44.16 o 
  -3   4   8      862.06      913.89     34.17 o 
  -2   4   8      215.88      244.85     12.66 o 
  -1   4   8      187.62      169.46      8.11 o 
   0   4   8      367.39      330.88     13.66 o 
   1   4   8      162.72      153.87      8.41 o 
   2   4   8        2.18       -0.23      3.06 o 
   3   4   8      195.37      220.79     13.22 o 
   4   4   8        6.05        1.70      7.80 o 
   5   4   8       11.30       11.86      5.09 o 
   6   4   8       27.01       32.26     10.30 o 
   7   4   8      122.04       87.88     10.47 o 
   8   4   8       76.97       91.14     18.74 o 
   9   4   8       26.63       30.90     12.37 o 
  10   4   8        7.61       16.83     12.60 o 
 -15   5   8        8.95       -9.26     13.49 o 
 -14   5   8        2.42        5.04     12.92 o 
 -13   5   8       22.42       14.56      8.83 o 
 -12   5   8       19.64       14.17      8.60 o 
 -11   5   8       25.81       52.67      9.71 o 
 -10   5   8       14.04       19.59      7.16 o 
  -9   5   8      177.12      157.67     13.00 o 
  -8   5   8      159.20      159.74     15.29 o 
  -7   5   8        5.74       -2.40      4.45 o 
  -6   5   8       91.17      124.71     10.25 o 
  -5   5   8        9.93       19.82      4.54 o 
  -4   5   8       28.42       31.82      3.81 o 
  -3   5   8      286.70      261.27     12.86 o 
  -2   5   8       14.96       12.46      2.70 o 
  -1   5   8      568.60      503.00     19.83 o 
   0   5   8      326.17      345.43     20.77 o 
   1   5   8      238.25      202.87     11.86 o 
   2   5   8      140.69      158.75     10.60 o 
   3   5   8      106.65      116.39     10.74 o 
   4   5   8       33.77       35.58      6.06 o 
   5   5   8      124.20      128.59     10.89 o 
   6   5   8      207.07      190.21     14.14 o 
   7   5   8       40.85       31.79      8.16 o 
   8   5   8       46.93       66.09     10.72 o 
   9   5   8       19.80       22.41     11.16 o 
  10   5   8        2.83       14.04     14.30 o 
 -15   6   8        3.17        3.22     12.97 o 
 -14   6   8        9.66        2.57      9.96 o 
 -13   6   8       25.77       11.25     11.88 o 
 -12   6   8        2.64        0.21      8.17 o 
 -11   6   8       96.83      100.75     15.66 o 
 -10   6   8        1.93        4.22      6.51 o 
  -9   6   8       90.44       78.33     11.37 o 
  -8   6   8      493.66      531.36     37.19 o 
  -7   6   8       19.56       12.62      6.35 o 
  -6   6   8      407.36      430.88     26.38 o 
  -5   6   8     2749.25     2785.27    194.33 o 
  -4   6   8      730.68      660.60     37.31 o 
  -3   6   8      466.83      497.68     22.12 o 
  -2   6   8      763.78      702.55     40.71 o 
  -1   6   8      114.62      102.37      6.61 o 
   0   6   8      220.17      214.92     10.94 o 
   1   6   8      532.36      543.47     28.99 o 
   2   6   8       64.13       53.77      6.18 o 
   3   6   8      314.99      298.62     16.84 o 
   4   6   8        9.07        3.40      5.05 o 
   5   6   8      188.10      201.51     22.06 o 
   6   6   8      211.66      202.07     15.80 o 
   7   6   8       18.17       13.79     12.90 o 
   8   6   8       36.61       33.58      9.85 o 
   9   6   8       61.01       81.71     15.47 o 
  10   6   8        1.71       -3.43     14.36 o 
 -15   7   8        1.25      -13.40     15.41 o 
 -14   7   8        4.10        0.15     10.70 o 
 -13   7   8        7.56        8.64      9.86 o 
 -12   7   8        9.08        9.31      8.71 o 
 -11   7   8       30.83       33.17      9.38 o 
 -10   7   8       37.62       53.84     13.92 o 
  -9   7   8        7.58       -3.15      6.77 o 
  -8   7   8       27.46       24.84     14.03 o 
  -7   7   8       40.34       46.08      7.95 o 
  -6   7   8       38.56       39.74      7.31 o 
  -5   7   8      218.04      257.44     17.64 o 
  -4   7   8       86.64       89.72      9.51 o 
  -3   7   8       42.12       38.93      6.39 o 
  -2   7   8       85.68       85.13      7.59 o 
  -1   7   8       40.49       40.62      5.60 o 
   0   7   8      231.29      208.23     17.49 o 
   1   7   8      345.20      302.96     16.46 o 
   2   7   8        8.19       18.05      7.80 o 
   3   7   8       73.18       93.72      8.64 o 
   4   7   8       22.59       27.01      6.41 o 
   5   7   8       25.12       31.22      9.49 o 
   6   7   8        6.90       12.98      7.11 o 
   7   7   8        2.61       -1.87      8.41 o 
   8   7   8       17.86       23.19     12.06 o 
   9   7   8       39.06       54.41     14.53 o 
  10   7   8        2.41        2.03     16.03 o 
 -14   8   8        1.78        0.64     13.19 o 
 -13   8   8        0.39        1.19     10.36 o 
 -12   8   8        0.30       -2.68      9.12 o 
 -11   8   8       51.13       40.97     10.67 o 
 -10   8   8       24.51       35.03      9.50 o 
  -9   8   8       10.02        7.12      7.55 o 
  -8   8   8      330.52      293.19     20.86 o 
  -7   8   8      197.15      199.80     16.00 o 
  -6   8   8      132.19      135.91     12.75 o 
  -5   8   8      415.47      437.48     32.72 o 
  -4   8   8      100.51      162.41     13.42 o 
  -3   8   8       62.91       75.54      8.86 o 
  -2   8   8      436.53      467.13     35.81 o 
  -1   8   8       16.63       22.92      5.31 o 
   0   8   8       23.64        9.07      5.18 o 
   1   8   8      210.43      210.90     15.73 o 
   2   8   8       66.55       64.44      7.65 o 
   3   8   8        3.85        0.34      5.99 o 
   4   8   8       71.08       64.45      8.23 o 
   5   8   8      304.77      301.77     22.21 o 
   6   8   8       65.36       61.34      9.29 o 
   7   8   8        2.32        3.90      9.60 o 
   8   8   8        5.51        9.39     11.14 o 
   9   8   8       21.83       -4.31     12.72 o 
 -13   9   8        1.56        5.63     11.21 o 
 -12   9   8       15.03       12.81     10.98 o 
 -11   9   8        5.22        8.29      9.84 o 
 -10   9   8       26.90       11.93      8.92 o 
  -9   9   8       10.87        9.02      8.31 o 
  -8   9   8       34.48       32.25      9.46 o 
  -7   9   8       71.84       79.22     13.23 o 
  -6   9   8        8.02       28.29     12.18 o 
  -5   9   8      113.51      119.11     12.24 o 
  -4   9   8       71.41       66.42     12.23 o 
  -3   9   8        1.65       -6.51      6.51 o 
  -2   9   8      177.61      158.31     14.76 o 
  -1   9   8       29.89       29.85      5.82 o 
   0   9   8       60.36       55.70      9.30 o 
   1   9   8      363.42      349.17     22.30 o 
   2   9   8        6.42        5.57      7.18 o 
   3   9   8       23.55       18.93     12.88 o 
   4   9   8        6.64        9.03      6.63 o 
   5   9   8       17.16       15.43      7.16 o 
   6   9   8       24.75       14.50      9.21 o 
   7   9   8        2.41       33.12     13.80 o 
   8   9   8        0.10      -11.54     11.54 o 
   9   9   8        0.85      -14.36     14.36 o 
 -13  10   8        4.88      -13.85     13.85 o 
 -12  10   8        7.57       -4.21     11.35 o 
 -11  10   8       53.74       56.95     13.28 o 
 -10  10   8       19.39       21.92     10.93 o 
  -9  10   8       33.44       31.40     10.70 o 
  -8  10   8        3.76       13.83      9.04 o 
  -7  10   8       16.80       32.03     10.04 o 
  -6  10   8       72.02      103.36     12.76 o 
  -5  10   8      518.74      522.80     47.56 o 
  -4  10   8      419.02      412.44     28.33 o 
  -3  10   8      125.55      142.34     14.71 o 
  -2  10   8       62.50       69.14     10.79 o 
  -1  10   8       41.32       47.78      9.64 o 
   0  10   8       10.99        6.40      6.42 o 
   1  10   8       11.05       16.83      7.52 o 
   2  10   8       22.10        8.50      8.13 o 
   3  10   8      256.05      244.66     22.76 o 
   4  10   8       95.17       62.31     12.85 o 
   5  10   8        4.20        6.84     10.91 o 
   6  10   8        2.52        1.21      9.47 o 
   7  10   8        3.70        1.99     11.28 o 
   8  10   8        7.34       -5.75     12.77 o 
 -12  11   8        0.07       17.76     13.30 o 
 -11  11   8       13.17        3.61     11.57 o 
 -10  11   8       35.77       31.69     12.24 o 
  -9  11   8       11.24       12.41     11.72 o 
  -8  11   8       35.34       40.03     11.70 o 
  -7  11   8       18.76       23.42     10.83 o 
  -6  11   8       15.49        3.28      9.77 o 
  -5  11   8        2.55       -7.61      8.97 o 
  -4  11   8        9.36        2.90      9.22 o 
  -3  11   8       12.18       12.56      9.08 o 
  -2  11   8       45.20       56.47     11.30 o 
  -1  11   8      100.09       84.93     12.45 o 
   0  11   8       60.77       83.30     14.80 o 
   1  11   8       69.34       78.40     18.02 o 
   2  11   8       20.99        2.03     14.88 o 
   3  11   8       28.32       34.02     10.14 o 
   4  11   8       46.17       39.85     12.92 o 
   5  11   8       15.98       25.43     14.82 o 
   6  11   8        2.60       12.25     18.90 o 
   7  11   8        1.70      -14.26     14.26 o 
 -11  12   8        7.39       12.87     12.97 o 
 -10  12   8        7.79       -1.95     12.45 o 
  -9  12   8       27.22       48.14     16.78 o 
  -8  12   8       18.39       28.84     14.55 o 
  -7  12   8       10.89       14.87     12.44 o 
  -6  12   8        6.67       14.45     12.63 o 
  -5  12   8       60.23       79.65     14.55 o 
  -4  12   8       99.28      107.39     15.16 o 
  -3  12   8       38.90       25.56     10.86 o 
  -2  12   8      567.97      523.47     34.18 o 
  -1  12   8      380.45      363.97     26.48 o 
   0  12   8      184.26      186.31     31.73 o 
   1  12   8       59.22       72.97     14.06 o 
   2  12   8        0.07      -11.13     11.13 o 
   3  12   8       16.53       29.27     49.42 o 
   4  12   8       26.02       21.57     13.98 o 
   5  12   8        1.11       -5.42     12.31 o 
   6  12   8       11.14       30.10     16.49 o 
   7  12   8        4.02       -6.50     20.88 o 
 -10  13   8       17.12       13.94     24.89 o 
  -9  13   8       10.89       -7.88     15.13 o 
  -8  13   8        6.12      -11.45     14.87 o 
  -7  13   8       11.23       28.92     15.43 o 
  -6  13   8        9.64        3.56     12.29 o 
  -5  13   8        5.01       10.38     12.94 o 
  -4  13   8        0.70      -10.71     10.71 o 
  -3  13   8       15.79        6.82     10.59 o 
  -2  13   8       25.02       40.25     12.04 o 
  -1  13   8       34.00       15.26     11.30 o 
   0  13   8       28.98       37.93     13.33 o 
   1  13   8        6.19       -4.93     22.59 o 
   2  13   8        0.71      -10.17     19.95 o 
   3  13   8        0.49        2.49     20.00 o 
   4  13   8        0.60       12.78     14.84 o 
   5  13   8        4.66       14.66     16.48 o 
  -8  14   8       36.68       56.81     19.70 o 
  -7  14   8       23.85       42.56     17.43 o 
  -6  14   8        1.09       -4.32     15.44 o 
  -5  14   8       24.84       35.13     15.15 o 
  -4  14   8       27.29       12.95     14.42 o 
  -3  14   8       24.51       11.42     12.74 o 
  -2  14   8       81.69       89.65     15.41 o 
  -1  14   8       49.18       34.44     24.47 o 
   0  14   8       22.72        0.67     14.11 o 
   1  14   8       73.63       79.22     22.15 o 
   2  14   8       29.52       70.17     29.49 o 
   3  14   8        0.73       17.01     27.23 o 
  -7  15   8        0.97        8.93     20.24 o 
  -6  15   8        2.41       10.12     17.25 o 
  -5  15   8        4.91        8.35     16.33 o 
  -4  15   8        1.37       -2.65     15.06 o 
  -3  15   8        3.94       -0.80     14.50 o 
  -2  15   8        5.35       21.78     14.96 o 
  -1  15   8        5.39       17.61     19.80 o 
   0  15   8        1.46       -7.09     17.06 o 
   1  15   8       10.01       47.09     21.47 o 
   2  15   8       16.29       49.53     41.27 o 
  -5  16   8        8.39       10.49     20.79 o 
  -4  16   8        7.89        5.06     16.93 o 
  -3  16   8        7.87       19.23     23.42 o 
  -2  16   8       33.31       75.28     22.17 o 
  -1  16   8       34.37       21.52     22.35 o 
   0  16   8       28.29       30.07     21.12 o 
 -16   1   9        3.13       11.57     14.01 o 
 -15   1   9       14.77       12.00     13.28 o 
 -14   1   9        3.18       11.46      9.76 o 
 -13   1   9        4.51        5.25      8.17 o 
 -12   1   9       44.47       52.28      9.15 o 
 -11   1   9      266.50      276.10     17.70 o 
 -10   1   9      110.22       93.74      8.12 o 
  -9   1   9      113.45      106.95      7.21 o 
  -8   1   9      187.49      210.27     14.63 o 
  -7   1   9       44.10       33.81      4.42 o 
  -6   1   9       24.54       28.62      3.24 o 
  -5   1   9      107.54      120.68      6.45 o 
  -4   1   9      232.51      197.10      8.93 o 
  -3   1   9      276.83      255.97     10.81 o 
  -2   1   9      437.80      419.71     16.53 o 
  -1   1   9      287.55      277.18     11.72 o 
   0   1   9      485.34      456.17     18.10 o 
   1   1   9       84.97       91.02      7.58 o 
   2   1   9        8.44        7.99      5.92 o 
   3   1   9        4.97       14.77      6.02 o 
   4   1   9       53.33       61.29      7.45 o 
   5   1   9      113.92      107.62     10.20 o 
   6   1   9       14.39       19.84      8.20 o 
   7   1   9        4.34        7.93      7.84 o 
   8   1   9       26.47       35.39     10.75 o 
   9   1   9       17.20       27.57     11.28 o 
  10   1   9        1.40        4.14     13.02 o 
 -16   2   9        1.88        9.07     14.58 o 
 -15   2   9       16.68       22.65     11.91 o 
 -14   2   9       29.79       34.56     18.70 o 
 -13   2   9        0.04        1.15      8.17 o 
 -12   2   9        3.66        0.47      6.59 o 
 -11   2   9      212.87      262.17     17.59 o 
 -10   2   9       43.07       60.72     11.88 o 
  -9   2   9      593.16      624.43     41.32 o 
  -8   2   9        4.86        5.36      3.81 o 
  -7   2   9       50.44       52.63      4.46 o 
  -6   2   9       68.71       68.35      5.52 o 
  -5   2   9      316.59      359.48     14.57 o 
  -4   2   9       11.28       12.38      2.52 o 
  -3   2   9       56.24       57.84      4.15 o 
  -2   2   9      101.96       96.26      5.52 o 
  -1   2   9     2444.77     2692.20     96.96 o 
   0   2   9      876.50     1002.03     37.29 o 
   1   2   9      304.44      269.19     14.33 o 
   2   2   9       51.96       63.66     11.78 o 
   3   2   9      577.05      659.92     35.82 o 
   4   2   9      100.19       79.58      8.23 o 
   5   2   9      618.77      636.91     30.98 o 
   6   2   9       18.60       13.37      7.23 o 
   7   2   9        8.05        4.09      6.84 o 
   8   2   9        6.14       11.17      8.39 o 
   9   2   9       50.17       78.90     13.54 o 
  10   2   9        1.42       -6.38     12.01 o 
 -16   3   9        4.54       -6.51     15.46 o 
 -15   3   9       15.23        8.37     10.95 o 
 -14   3   9        0.49        2.14      9.73 o 
 -13   3   9       22.28       21.29      8.61 o 
 -12   3   9        6.21       13.45      7.55 o 
 -11   3   9      173.22      214.16     33.79 o 
 -10   3   9      113.17       94.81      9.72 o 
  -9   3   9      208.02      185.38     13.45 o 
  -8   3   9       56.80       57.83      7.00 o 
  -7   3   9       77.42       74.79      7.11 o 
  -6   3   9       25.36       39.44      4.55 o 
  -5   3   9      292.83      305.34     12.72 o 
  -4   3   9       83.21       81.58      5.06 o 
  -3   3   9     1281.81     1349.39     49.54 o 
  -2   3   9       68.26       78.72      5.32 o 
  -1   3   9       77.69       99.11      5.72 o 
   0   3   9        1.73        1.30      2.41 o 
   1   3   9       52.27       55.23      5.71 o 
   2   3   9       68.27       57.22      6.11 o 
   3   3   9       94.76      107.90      8.99 o 
   4   3   9       21.84       13.97      5.66 o 
   5   3   9      177.93      202.71     14.17 o 
   6   3   9      170.65      199.45     17.55 o 
   7   3   9       30.86       37.79      9.35 o 
   8   3   9       48.23       44.70     10.17 o 
   9   3   9       40.18       49.56     12.42 o 
  10   3   9        1.39       10.88     13.27 o 
 -16   4   9        4.20       -7.10     16.13 o 
 -15   4   9        0.57       -2.46     12.48 o 
 -14   4   9       45.24       33.39     18.61 o 
 -13   4   9      141.96       91.06     11.65 o 
 -12   4   9       19.94       20.08      9.40 o 
 -11   4   9       44.18       37.91      8.02 o 
 -10   4   9      374.86      384.33     49.35 o 
  -9   4   9       90.53       84.37      9.03 o 
  -8   4   9      151.61      144.05     15.97 o 
  -7   4   9      716.85      767.12     52.01 o 
  -6   4   9       89.19       74.10      7.49 o 
  -5   4   9       53.42       62.20      5.14 o 
  -4   4   9      921.18      911.72     37.68 o 
  -3   4   9     1514.38     1662.69     60.84 o 
  -2   4   9      788.48      785.71     29.71 o 
  -1   4   9        3.02        2.25      2.05 o 
   0   4   9      108.44       95.04      6.28 o 
   1   4   9      638.61      631.89     38.80 o 
   2   4   9       75.64       96.43      8.35 o 
   3   4   9      171.36      157.57     11.05 o 
   4   4   9       51.86       50.00      7.03 o 
   5   4   9       12.23       16.56      6.18 o 
   6   4   9      126.99      146.75     16.64 o 
   7   4   9       61.95       54.21      9.55 o 
   8   4   9       62.29       91.85     26.59 o 
   9   4   9       84.06       72.79     13.40 o 
  10   4   9       16.01        6.80     13.43 o 
 -15   5   9       21.68       22.09     11.93 o 
 -14   5   9        2.44       33.12     23.31 o 
 -13   5   9       24.52       25.43      9.38 o 
 -12   5   9       37.50       66.90     12.83 o 
 -11   5   9       11.39        5.99      7.27 o 
 -10   5   9       15.17        8.04      6.78 o 
  -9   5   9       32.83       28.94      6.69 o 
  -8   5   9       32.20       34.66      7.08 o 
  -7   5   9       65.92      105.55      9.89 o 
  -6   5   9       20.26        5.97      4.74 o 
  -5   5   9      399.37      422.95     22.57 o 
  -4   5   9       23.15       22.04      3.86 o 
  -3   5   9      100.11       90.30      7.34 o 
  -2   5   9      129.17      129.39      6.89 o 
  -1   5   9      519.55      504.91     20.08 o 
   0   5   9      336.35      332.45     15.21 o 
   1   5   9      159.22      151.72     10.03 o 
   2   5   9      144.05      186.15     12.08 o 
   3   5   9      102.53      115.46     12.48 o 
   4   5   9       55.53       58.27      7.73 o 
   5   5   9       16.08       21.91      6.57 o 
   6   5   9       55.80       51.48      8.50 o 
   7   5   9       25.57       38.07      8.85 o 
   8   5   9        3.62       21.90      9.89 o 
   9   5   9       20.00       25.75     12.64 o 
 -15   6   9        0.91       -2.23     11.25 o 
 -14   6   9        2.24      -10.07     10.07 o 
 -13   6   9        0.16        9.17     13.82 o 
 -12   6   9        0.70       -5.20      7.97 o 
 -11   6   9        4.63        9.97      7.48 o 
 -10   6   9      127.14      112.81     12.14 o 
  -9   6   9       22.03       10.30      6.93 o 
  -8   6   9      149.64      175.22     14.12 o 
  -7   6   9       18.37       17.81      6.11 o 
  -6   6   9      518.12      469.19     25.72 o 
  -5   6   9     1650.79     1867.84     86.97 o 
  -4   6   9       26.02       19.52      5.61 o 
  -3   6   9      529.24      516.03     23.02 o 
  -2   6   9      128.71      118.49      8.15 o 
  -1   6   9      205.28      219.69     13.98 o 
   0   6   9      137.43      124.68      9.14 o 
   1   6   9       96.90       89.10      7.91 o 
   2   6   9       89.63       87.08      8.14 o 
   3   6   9      197.45      185.39     16.97 o 
   4   6   9        7.81        9.55      5.82 o 
   5   6   9       79.46       70.50      9.01 o 
   6   6   9        4.55       30.13      7.85 o 
   7   6   9       28.64       23.53      8.76 o 
   8   6   9        5.81       22.18     10.52 o 
   9   6   9        0.21       -5.35     13.53 o 
 -15   7   9        3.36      -10.17     24.40 o 
 -14   7   9        1.12        6.45     11.14 o 
 -13   7   9       20.23        6.10     13.00 o 
 -12   7   9       13.03        3.47      8.54 o 
 -11   7   9       48.59       56.66     10.40 o 
 -10   7   9       30.82       12.75      7.99 o 
  -9   7   9        2.02        0.01      7.15 o 
  -8   7   9       21.48       11.20      6.60 o 
  -7   7   9       52.91       35.70      7.36 o 
  -6   7   9        5.64        4.52      5.19 o 
  -5   7   9       39.37       39.26      6.93 o 
  -4   7   9       55.62       59.61     11.09 o 
  -3   7   9      179.16      182.69     13.38 o 
  -2   7   9      534.47      482.58     22.11 o 
  -1   7   9      179.56      164.94     13.92 o 
   0   7   9      378.90      302.92     19.46 o 
   1   7   9      695.71      704.28     32.73 o 
   2   7   9       59.62       63.46      7.40 o 
   3   7   9       41.90       29.79      8.00 o 
   4   7   9        3.21        4.34      6.21 o 
   5   7   9        5.04        1.93     13.70 o 
   6   7   9        0.79        4.57      7.14 o 
   7   7   9        0.38       -4.04      8.36 o 
   8   7   9       11.93       -3.71     11.95 o 
   9   7   9        2.08       -3.53     15.42 o 
 -14   8   9        3.41       -3.96     11.46 o 
 -13   8   9       12.15       16.41     11.04 o 
 -12   8   9        2.77        0.76      9.40 o 
 -11   8   9       67.24       56.48     11.22 o 
 -10   8   9      123.03      145.01     14.44 o 
  -9   8   9        7.32        4.96      8.74 o 
  -8   8   9      450.07      448.62     28.07 o 
  -7   8   9        7.14        9.94      7.13 o 
  -6   8   9        4.11        5.67      5.94 o 
  -5   8   9       34.27       65.08      9.03 o 
  -4   8   9      249.11      266.11     17.97 o 
  -3   8   9      243.30      255.47     17.12 o 
  -2   8   9       99.45      102.64     11.38 o 
  -1   8   9      113.74       96.28      8.71 o 
   0   8   9      146.53      161.48     13.83 o 
   1   8   9      472.27      514.24     61.98 o 
   2   8   9      156.74      184.01     15.64 o 
   3   8   9      270.40      264.00     21.76 o 
   4   8   9       51.66       56.47     11.83 o 
   5   8   9       52.48       67.28     12.96 o 
   6   8   9        3.17       -0.59      7.84 o 
   7   8   9       11.19       17.64     10.77 o 
   8   8   9       34.81       30.56     12.82 o 
   9   8   9        8.54        5.63     16.70 o 
 -14   9   9        0.53       24.35     23.62 o 
 -13   9   9        2.19        9.16     11.61 o 
 -12   9   9        8.16       18.26     20.98 o 
 -11   9   9       13.85       23.69     11.08 o 
 -10   9   9        3.46        7.40     10.71 o 
  -9   9   9        0.68       -0.37      8.32 o 
  -8   9   9        2.21        7.08      8.13 o 
  -7   9   9       15.08       12.85      8.27 o 
  -6   9   9       18.15        8.78      7.72 o 
  -5   9   9        9.11       13.90      7.83 o 
  -4   9   9        1.34       -6.33      6.33 o 
  -3   9   9       34.36       16.20      7.38 o 
  -2   9   9       88.13      116.28     14.99 o 
  -1   9   9      250.49      233.16     18.22 o 
   0   9   9      112.59      115.24     12.95 o 
   1   9   9      129.30      153.77     17.09 o 
   2   9   9       46.69       40.47      9.25 o 
   3   9   9       16.85       13.03      8.17 o 
   4   9   9        2.44       13.63      9.48 o 
   5   9   9       48.84       41.18      8.84 o 
   6   9   9       17.38        7.64     10.07 o 
   7   9   9        1.27        2.38     11.34 o 
   8   9   9        0.60        7.98     20.28 o 
 -13  10   9        0.32       -4.70     21.71 o 
 -12  10   9        6.70        6.17     11.86 o 
 -11  10   9        1.77        5.24     11.08 o 
 -10  10   9       30.95       54.51     12.80 o 
  -9  10   9        5.69       13.50     10.99 o 
  -8  10   9        0.91       11.63      9.59 o 
  -7  10   9       11.30        2.26      9.03 o 
  -6  10   9      156.92      164.90     18.84 o 
  -5  10   9      317.27      321.13     24.57 o 
  -4  10   9       76.80       72.15     12.02 o 
  -3  10   9      169.13      173.40     18.86 o 
  -2  10   9       19.15       14.12     12.11 o 
  -1  10   9      121.80      155.85     15.25 o 
   0  10   9       92.77      132.74     35.13 o 
   1  10   9       54.77       54.97     10.07 o 
   2  10   9      153.91      135.72     14.14 o 
   3  10   9       18.58       11.23      8.76 o 
   4  10   9        1.65       -7.66      8.77 o 
   5  10   9       24.48       13.03     12.40 o 
   6  10   9        1.03       -0.34     19.90 o 
   7  10   9       13.73       21.46     17.26 o 
 -12  11   9        0.04        6.99     24.59 o 
 -11  11   9        3.28       12.61     11.92 o 
 -10  11   9       23.01       16.24     12.38 o 
  -9  11   9        9.85       26.91     12.03 o 
  -8  11   9       27.86       29.75     11.37 o 
  -7  11   9       55.93       31.40     10.96 o 
  -6  11   9        1.48        1.45      9.83 o 
  -5  11   9       45.70       65.40     14.14 o 
  -4  11   9       48.73       41.98     11.19 o 
  -3  11   9       47.55       71.21     16.31 o 
  -2  11   9       87.69      133.63     15.17 o 
  -1  11   9      115.03      136.73     16.15 o 
   0  11   9       18.55       -4.23     10.71 o 
   1  11   9       52.48       36.89     13.96 o 
   2  11   9        1.76        6.29      8.98 o 
   3  11   9       15.64        2.18      9.09 o 
   4  11   9        5.77        8.12     12.29 o 
   5  11   9       13.96       16.94     13.98 o 
   6  11   9        1.92       -1.88     14.84 o 
   7  11   9        2.55       12.23     20.68 o 
 -11  12   9       23.17       30.19     29.24 o 
 -10  12   9        8.52       25.91     14.16 o 
  -9  12   9        4.01       -5.24     14.62 o 
  -8  12   9        2.29      -13.13     13.13 o 
  -7  12   9        8.03       18.62     13.30 o 
  -6  12   9        3.21        1.25     11.52 o 
  -5  12   9       18.64       48.83     26.10 o 
  -4  12   9       20.52       28.50     12.06 o 
  -3  12   9        5.12       -2.02      9.86 o 
  -2  12   9       49.78       73.88     13.05 o 
  -1  12   9       38.09        2.83     15.87 o 
   0  12   9       35.79       38.72     12.98 o 
   1  12   9       83.77       76.07     15.14 o 
   2  12   9        0.34        0.03     12.68 o 
   3  12   9       16.66        6.22     12.28 o 
   4  12   9        0.61      -14.02     14.02 o 
   5  12   9        0.67      -14.58     14.82 o 
   6  12   9       12.17       -1.18     15.82 o 
  -9  13   9        4.94      -12.50     14.70 o 
  -8  13   9        6.37       10.02     14.95 o 
  -7  13   9       13.70       -9.39     14.14 o 
  -6  13   9        6.54       10.88     13.71 o 
  -5  13   9        6.85       15.13     12.42 o 
  -4  13   9       22.54        7.47     11.84 o 
  -3  13   9        6.33       -3.05     17.47 o 
  -2  13   9       31.77       28.44     12.59 o 
  -1  13   9       18.58       28.17     35.99 o 
   0  13   9        6.19        8.17     12.41 o 
   1  13   9        9.48       12.98     14.07 o 
   2  13   9        4.87       58.43     25.42 o 
   3  13   9        2.58       -1.91     21.71 o 
   4  13   9        4.55       -9.69     14.94 o 
   5  13   9        0.92       10.15     16.63 o 
  -8  14   9       10.49       47.41     18.69 o 
  -7  14   9        1.61       -2.78     17.05 o 
  -6  14   9        1.24      -10.05     15.53 o 
  -5  14   9        1.31       -0.53     14.80 o 
  -4  14   9        0.13      -12.33     12.33 o 
  -3  14   9        0.25      -11.59     11.59 o 
  -2  14   9       12.37       -9.36     12.41 o 
  -1  14   9        1.73      -12.63     12.63 o 
   0  14   9        7.74        8.18     15.07 o 
   2  14   9        3.56      -23.86     30.66 o 
   3  14   9        2.10       -3.87     28.51 o 
  -6  15   9        6.87       16.34     16.72 o 
  -5  15   9        6.77       -7.49     16.55 o 
  -4  15   9        2.62        5.27     15.68 o 
  -3  15   9        3.63        1.66     15.15 o 
  -2  15   9        2.44       -5.95     35.43 o 
  -1  15   9        2.87      -14.95     14.95 o 
   0  15   9        0.17       17.31     20.98 o 
 -16   0  10        6.75        4.35     20.00 o 
 -15   0  10        7.77       19.41     19.17 o 
 -14   0  10        1.63       -8.21     15.20 o 
 -13   0  10       22.56       16.18     15.20 o 
 -12   0  10      179.11      180.43     29.09 o 
 -11   0  10      212.37      246.29     44.89 o 
 -10   0  10      164.97      163.03     13.68 o 
  -9   0  10     2493.96     2327.87    140.34 o 
  -8   0  10      883.62     1018.09     54.28 o 
  -7   0  10       82.24       58.80      7.01 o 
  -6   0  10      766.53      618.77     33.42 o 
  -5   0  10     1941.57     2034.86    104.02 o 
  -4   0  10      954.74     1069.63     55.94 o 
  -3   0  10     1211.54     1327.16     68.25 o 
  -2   0  10      174.56      169.69     11.89 o 
  -1   0  10      955.91     1014.99     53.51 o 
   0   0  10       74.20       73.16      7.53 o 
   1   0  10       57.24       90.39     34.42 o 
   2   0  10       27.02       21.04      6.87 o 
   3   0  10     1279.07     1448.79     89.71 o 
   4   0  10      395.50      342.63     27.43 o 
   5   0  10      674.53      637.76     44.46 o 
   6   0  10       86.61      114.97     16.84 o 
   7   0  10       13.08       10.78     25.31 o 
   8   0  10        6.36       11.22     13.41 o 
   9   0  10       29.18       35.95     18.71 o 
  10   0  10        1.89        9.00     38.58 o 
 -16   1  10       12.06       15.54     14.90 o 
 -15   1  10       33.68       30.15     24.03 o 
 -14   1  10       24.96       20.89     12.73 o 
 -13   1  10       17.82       13.43      9.16 o 
 -12   1  10       30.52       20.57      8.09 o 
 -11   1  10      183.32      157.60     14.04 o 
 -10   1  10       84.04       83.38     11.49 o 
  -9   1  10       15.06        5.96      4.23 o 
  -8   1  10       65.61       57.76      5.94 o 
  -7   1  10       43.84       48.69      8.14 o 
  -6   1  10       49.10       44.34      3.98 o 
  -5   1  10      112.99      103.66      6.13 o 
  -4   1  10      508.29      488.01     19.02 o 
  -3   1  10       73.07       95.15      6.42 o 
  -2   1  10      291.34      268.54     11.66 o 
  -1   1  10      169.47      174.71      8.55 o 
   0   1  10       35.90       38.39      4.64 o 
   1   1  10        1.15       12.45      8.80 o 
   2   1  10       56.39       52.10      6.25 o 
   3   1  10      265.45      274.91     15.96 o 
   4   1  10       60.68       73.61      8.39 o 
   5   1  10      129.97      116.89     11.69 o 
   6   1  10      102.10      103.35     11.20 o 
   7   1  10       34.14       61.24     16.88 o 
   8   1  10       10.23        8.02     11.05 o 
   9   1  10       27.93       20.09     12.10 o 
  10   1  10        2.38       17.16     40.69 o 
 -16   2  10       23.88       31.63     15.26 o 
 -15   2  10       58.93       58.88     51.39 o 
 -14   2  10       51.11       57.40     13.50 o 
 -13   2  10       15.96       11.70      8.67 o 
 -12   2  10      316.27      308.57     21.31 o 
 -11   2  10      387.24      363.77     24.00 o 
 -10   2  10        5.16       -3.53      5.52 o 
  -9   2  10       29.51       44.82      7.04 o 
  -8   2  10       63.14       64.57      6.99 o 
  -7   2  10       14.52       27.98      4.63 o 
  -6   2  10      143.76      139.46      7.47 o 
  -5   2  10     1105.63     1118.48     41.27 o 
  -4   2  10       48.86       46.89      3.97 o 
  -3   2  10      888.81      936.85     35.06 o 
  -2   2  10      165.80      197.16      9.22 o 
  -1   2  10       58.64       73.80      8.38 o 
   0   2  10       23.11       28.83      4.13 o 
   1   2  10       72.16       72.25      6.81 o 
   2   2  10      629.33      654.60     30.45 o 
   3   2  10     1462.18     1364.82     60.17 o 
   4   2  10       74.15       66.84      8.10 o 
   5   2  10        5.69        1.50      9.03 o 
   6   2  10       84.15       92.45     10.87 o 
   7   2  10      137.03      140.39     18.65 o 
   8   2  10       23.23       30.95     13.96 o 
   9   2  10       23.10       24.58     12.63 o 
  10   2  10        0.24        4.60     35.21 o 
 -16   3  10        7.60       15.85     14.24 o 
 -15   3  10        9.33        1.68     11.43 o 
 -14   3  10       14.94        6.77      9.97 o 
 -13   3  10       26.55       15.92      8.63 o 
 -12   3  10       12.74       14.22      8.19 o 
 -11   3  10      133.32      112.26     16.41 o 
 -10   3  10      138.53      171.11     16.71 o 
  -9   3  10      129.10      123.70     13.88 o 
  -8   3  10       46.07       34.38     10.24 o 
  -7   3  10        2.26        5.86      4.60 o 
  -6   3  10        3.98        2.40      3.35 o 
  -5   3  10      283.80      258.00     12.63 o 
  -4   3  10       20.35       24.25      4.16 o 
  -3   3  10      202.92      222.05     10.05 o 
  -2   3  10       26.07       33.31      4.85 o 
  -1   3  10       54.92       59.04      4.51 o 
   0   3  10        0.03        0.16      2.97 o 
   1   3  10      121.58       98.91      8.32 o 
   2   3  10       85.31       92.34      8.37 o 
   3   3  10       63.24       72.92      7.86 o 
   4   3  10       32.79       49.64      7.68 o 
   5   3  10       49.44       35.34      7.93 o 
   6   3  10       33.90       29.38      7.73 o 
   7   3  10       86.89       87.05     11.38 o 
   8   3  10        6.72       14.54     10.77 o 
   9   3  10       12.30       17.73     12.22 o 
  10   3  10        0.17      -29.34     33.06 o 
 -15   4  10       10.17       10.39     12.53 o 
 -14   4  10       10.76        6.67      9.73 o 
 -13   4  10       23.09       33.47      9.56 o 
 -12   4  10        5.14       -3.74      7.71 o 
 -11   4  10      278.46      238.65     17.18 o 
 -10   4  10      188.05      173.38     16.21 o 
  -9   4  10       86.82       93.02      9.78 o 
  -8   4  10     1943.19     2197.32    115.26 o 
  -7   4  10      834.40      914.44     52.79 o 
  -6   4  10      640.72      628.00     49.82 o 
  -5   4  10      360.57      422.63     19.10 o 
  -4   4  10      101.95      105.43      7.21 o 
  -3   4  10       61.02       81.31      5.20 o 
  -2   4  10        1.70        1.57      2.56 o 
  -1   4  10      185.43      161.79      8.34 o 
   0   4  10      152.61      130.04      8.56 o 
   1   4  10      483.03      462.47     22.61 o 
   2   4  10      153.89      148.84     10.87 o 
   3   4  10      377.33      334.74     18.70 o 
   4   4  10       30.07       30.60      9.08 o 
   5   4  10      167.99      187.17     14.81 o 
   6   4  10      279.22      294.98     19.81 o 
   7   4  10        9.75        0.45      8.58 o 
   8   4  10       35.37       41.45     11.48 o 
   9   4  10       30.00       33.48     13.56 o 
 -15   5  10        8.39       13.59     12.48 o 
 -14   5  10       39.92       21.47     10.62 o 
 -13   5  10        7.46        0.03      8.78 o 
 -12   5  10       14.78       17.19      8.66 o 
 -11   5  10        9.58       10.04      7.29 o 
 -10   5  10       24.34       25.15     12.51 o 
  -9   5  10        3.59       -0.23      5.59 o 
  -8   5  10       25.89       17.45      6.47 o 
  -7   5  10        4.00       11.78      8.92 o 
  -6   5  10        3.54        4.31      5.07 o 
  -5   5  10       23.37       21.15      6.07 o 
  -4   5  10       66.99       52.98      7.01 o 
  -3   5  10        6.21        4.78      3.21 o 
  -2   5  10      263.63      269.37     13.71 o 
  -1   5  10       77.51       73.27      5.31 o 
   0   5  10       31.21       34.46      5.24 o 
   1   5  10       87.66       90.42      8.21 o 
   2   5  10       93.22      107.97      9.35 o 
   3   5  10       21.32       19.40      6.08 o 
   4   5  10       44.33       25.36      6.83 o 
   5   5  10       12.95        4.72      6.56 o 
   6   5  10       73.41       88.42     14.62 o 
   7   5  10        2.75        1.80      8.35 o 
   8   5  10       21.63       16.78     10.60 o 
   9   5  10        4.19        0.54     12.98 o 
 -15   6  10        6.38        0.23     11.75 o 
 -14   6  10       22.20       -4.71     10.64 o 
 -13   6  10       20.62       25.54     13.14 o 
 -12   6  10       44.62       21.47      9.15 o 
 -11   6  10        3.50        8.47      7.83 o 
 -10   6  10      295.88      303.92     24.91 o 
  -9   6  10       73.56       74.99     10.28 o 
  -8   6  10      360.81      304.29     33.20 o 
  -7   6  10       79.60       88.16     14.23 o 
  -6   6  10      183.08      202.71     14.64 o 
  -5   6  10      653.94      708.87     55.09 o 
  -4   6  10        5.10        5.17      4.87 o 
  -3   6  10      102.07       68.43      6.24 o 
  -2   6  10      666.82      680.38     29.64 o 
  -1   6  10      695.50      636.47     30.27 o 
   0   6  10      482.98      461.43     26.33 o 
   1   6  10      915.78      910.57     41.14 o 
   2   6  10       30.91       42.40      7.28 o 
   3   6  10      142.55      133.02     11.02 o 
   4   6  10        4.67        4.88      6.00 o 
   5   6  10       22.44       23.30      8.40 o 
   6   6  10      146.16      205.62     18.40 o 
   7   6  10       92.64       99.76     18.29 o 
   8   6  10       21.52       16.60     11.01 o 
   9   6  10        4.43       12.56     24.06 o 
 -14   7  10        1.52      -10.38     10.38 o 
 -13   7  10        2.07       15.46     10.72 o 
 -12   7  10       65.03       63.08     15.54 o 
 -11   7  10       36.35       46.68     20.34 o 
 -10   7  10        2.79        2.80      7.88 o 
  -9   7  10       11.80       11.90      9.03 o 
  -8   7  10        0.03       -5.71      6.60 o 
  -7   7  10        3.41        1.19      7.77 o 
  -6   7  10        9.85        3.95      5.67 o 
  -5   7  10       36.63       41.09      7.35 o 
  -4   7  10        2.96        2.15      5.08 o 
  -3   7  10      114.19      123.38     10.87 o 
  -2   7  10      365.99      400.93     19.41 o 
  -1   7  10       95.55      114.03     12.82 o 
   0   7  10      102.49      107.81     11.11 o 
   1   7  10      150.75      158.67     17.74 o 
   2   7  10       12.30        4.65      5.50 o 
   3   7  10      120.90      102.93     10.19 o 
   4   7  10        3.17        5.24      6.47 o 
   5   7  10       90.87       94.96     10.90 o 
   6   7  10       17.22        6.13      8.04 o 
   7   7  10        7.73       13.92      9.80 o 
   8   7  10       13.22       15.01     11.99 o 
 -14   8  10        1.41       -3.29     14.65 o 
 -13   8  10        9.18        6.15     10.86 o 
 -12   8  10        7.72       13.58     10.04 o 
 -11   8  10       33.10       22.11     13.04 o 
 -10   8  10        4.81       13.97      8.60 o 
  -9   8  10       30.77       45.29      9.42 o 
  -8   8  10      405.74      455.42     41.79 o 
  -7   8  10      446.48      442.24     26.69 o 
  -6   8  10       79.79       89.02     10.76 o 
  -5   8  10       52.71       42.06      8.11 o 
  -4   8  10      200.23      193.63     17.14 o 
  -3   8  10       61.32       50.41      8.15 o 
  -2   8  10       42.59       47.88      8.77 o 
  -1   8  10      183.62      147.11     20.35 o 
   0   8  10      111.35      110.15     13.76 o 
   1   8  10       27.20       17.05      7.73 o 
   2   8  10       72.22       64.00     10.27 o 
   3   8  10       73.67       59.23     10.28 o 
   4   8  10       87.60       72.73     11.29 o 
   5   8  10      253.16      228.42     16.45 o 
   6   8  10      124.15      117.19     12.77 o 
   7   8  10       21.56        9.97     10.98 o 
   8   8  10        1.70       -2.76     23.52 o 
 -13   9  10        3.25        8.46     10.77 o 
 -12   9  10        6.55        1.65     10.60 o 
 -11   9  10        8.08        0.81      9.91 o 
 -10   9  10        8.89        8.10      9.18 o 
  -9   9  10        0.46       -2.77      7.98 o 
  -8   9  10       19.72       27.73     11.69 o 
  -7   9  10       49.30       59.02      9.94 o 
  -6   9  10       31.91       15.52      9.51 o 
  -5   9  10       32.09       14.83      9.43 o 
  -4   9  10       33.30       24.67      8.31 o 
  -3   9  10       74.37       79.60     11.44 o 
  -2   9  10      165.07      189.97     16.69 o 
  -1   9  10      393.88      442.78     63.52 o 
   0   9  10      161.28      159.15     14.48 o 
   1   9  10      170.74      178.39     15.77 o 
   2   9  10        4.30       -3.94      7.79 o 
   3   9  10        3.08        6.60      8.74 o 
   4   9  10        4.47       -0.49      8.88 o 
   5   9  10       48.44       41.67     13.24 o 
   6   9  10        7.68       -9.32     14.47 o 
   7   9  10        4.16       -4.49     12.37 o 
 -13  10  10        1.07       -7.68     21.61 o 
 -12  10  10       13.47        3.00     11.47 o 
 -11  10  10       19.63        6.04     11.65 o 
 -10  10  10       17.43       32.39     11.75 o 
  -9  10  10       25.21       27.76     10.77 o 
  -8  10  10       61.42       63.14     11.74 o 
  -7  10  10       52.34       50.41     11.00 o 
  -6  10  10        5.38       -7.13      7.72 o 
  -5  10  10      434.19      515.69     45.99 o 
  -4  10  10      413.98      461.99     30.95 o 
  -3  10  10       28.79       26.94      9.79 o 
  -2  10  10      101.87      134.62     18.07 o 
  -1  10  10      131.92      147.65     18.55 o 
   0  10  10      120.09      146.28     26.95 o 
   1  10  10      118.96      119.57     28.53 o 
   2  10  10      111.27      119.51     13.62 o 
   3  10  10      111.29      105.57     36.12 o 
   4  10  10       43.87       32.38     10.98 o 
   5  10  10       56.48       60.02     15.41 o 
   6  10  10        1.57        7.19     15.77 o 
   7  10  10        2.25      -20.78     20.78 o 
 -12  11  10        0.05      -11.05     22.35 o 
 -11  11  10        6.39       10.86     13.41 o 
 -10  11  10       10.98       22.40     12.61 o 
  -9  11  10        4.08        2.88     11.84 o 
  -8  11  10        5.70       11.69     10.85 o 
  -7  11  10       39.16       46.04     11.74 o 
  -6  11  10       26.37       27.16     11.62 o 
  -5  11  10        3.11        9.03      9.55 o 
  -4  11  10       48.45       55.25     22.64 o 
  -3  11  10       22.40       22.43      9.87 o 
  -2  11  10       84.10       93.45     13.35 o 
  -1  11  10       25.20       38.09     12.58 o 
   0  11  10       31.88       18.16     11.97 o 
   1  11  10        4.32       23.52     20.54 o 
   2  11  10       15.60       23.27     10.36 o 
   3  11  10       15.90       22.58     11.25 o 
   4  11  10        4.04       30.64     15.27 o 
   5  11  10        1.37        3.62     15.03 o 
   6  11  10       12.24        3.64     15.39 o 
 -11  12  10       18.16       -1.61     25.77 o 
 -10  12  10        8.73        9.21     13.60 o 
  -9  12  10        8.11        1.90     13.30 o 
  -8  12  10        7.69       25.79     14.84 o 
  -7  12  10       26.84       54.66     14.85 o 
  -6  12  10       51.46       69.95     14.66 o 
  -5  12  10        3.24       -0.58     10.22 o 
  -4  12  10       14.98       20.43     11.36 o 
  -3  12  10        1.26        3.93     10.59 o 
  -2  12  10       11.97        6.80     12.34 o 
  -1  12  10      219.60      264.67     27.02 o 
   0  12  10      186.61      202.77     23.56 o 
   1  12  10        3.99        0.42     13.65 o 
   2  12  10       11.86       12.29     18.73 o 
   3  12  10       40.99       46.16     24.01 o 
   4  12  10        1.16       12.35     16.73 o 
   5  12  10        0.61      -17.41     17.41 o 
  -9  13  10       10.23       10.73     20.12 o 
  -8  13  10        2.71      -11.16     14.86 o 
  -7  13  10        8.38        9.81     14.99 o 
  -6  13  10        4.73        6.45     14.00 o 
  -5  13  10       27.28       21.34     13.10 o 
  -4  13  10        1.95       14.62     11.94 o 
  -3  13  10        1.98        2.22     11.40 o 
  -2  13  10        7.99       18.48     14.17 o 
  -1  13  10       29.20       24.39     14.62 o 
   0  13  10        6.36       12.66     14.09 o 
   1  13  10        4.36       -7.01     16.91 o 
   2  13  10       10.53       12.71     26.75 o 
   3  13  10        5.32        0.93     24.59 o 
   4  13  10        5.96       24.11     27.88 o 
  -7  14  10       23.87       15.57     16.04 o 
  -6  14  10        0.11      -12.98     15.62 o 
  -5  14  10        0.54      -12.73     13.82 o 
  -4  14  10        9.63       -5.29     13.45 o 
  -3  14  10       34.95       24.58     14.78 o 
  -2  14  10       19.13       12.92     15.51 o 
  -1  14  10        1.14       -2.32     35.13 o 
   0  14  10        7.05       17.09     26.14 o 
   1  14  10       21.48       16.08     36.53 o 
   2  14  10        8.90       42.83     36.38 o 
  -6  15  10        0.29      -12.13     33.94 o 
  -5  15  10        9.35        8.27     26.92 o 
  -4  15  10       16.15       -4.20     15.55 o 
  -3  15  10       21.51      -23.27     24.77 o 
  -2  15  10       10.46        4.03     19.95 o 
  -1  15  10        3.97      -12.49     17.12 o 
   0  15  10        1.66       46.94     22.15 o 
 -16   1  11       18.25       33.36     14.89 o 
 -15   1  11       35.07       11.11     13.94 o 
 -14   1  11       67.75       50.03     19.98 o 
 -13   1  11       14.43       23.65     11.74 o 
 -12   1  11       32.13       44.85      9.79 o 
 -11   1  11      120.21      113.26     13.04 o 
 -10   1  11        3.09        6.83      5.38 o 
  -9   1  11      108.07      119.42     10.40 o 
  -8   1  11       28.48       24.77      4.12 o 
  -7   1  11        7.86        3.43      3.02 o 
  -6   1  11      131.57      115.93      6.75 o 
  -5   1  11      145.69      147.04      8.59 o 
  -4   1  11      451.83      495.71     19.43 o 
  -3   1  11       15.81       11.93      2.79 o 
  -2   1  11       69.91       81.25      6.21 o 
  -1   1  11       37.91       38.51      4.04 o 
   0   1  11       22.63       24.50      4.83 o 
   1   1  11      107.67      105.24      8.65 o 
   2   1  11       34.52       47.20      9.01 o 
   3   1  11        8.24       10.25      5.63 o 
   4   1  11       28.34       28.48      8.02 o 
   5   1  11        6.17       -5.22      6.85 o 
   6   1  11       75.18       91.18     11.47 o 
   7   1  11        2.28        0.78      8.90 o 
   8   1  11        8.38       19.11     10.96 o 
   9   1  11        2.06        0.48     12.19 o 
 -16   2  11        1.42       -1.68     13.97 o 
 -15   2  11        6.19        3.83     13.10 o 
 -14   2  11        3.50        9.77     12.81 o 
 -13   2  11       26.06       25.72     10.04 o 
 -12   2  11       43.32       65.18     11.25 o 
 -11   2  11       32.21       30.17     10.16 o 
 -10   2  11       30.15       23.86      6.79 o 
  -9   2  11      162.73      184.65     15.98 o 
  -8   2  11        7.31        2.21      4.53 o 
  -7   2  11      249.13      267.31     22.20 o 
  -6   2  11      172.83      156.32      9.34 o 
  -5   2  11        7.62        3.43      2.75 o 
  -4   2  11      305.80      361.20     14.84 o 
  -3   2  11       30.51       26.27      4.29 o 
  -2   2  11     1006.34      993.86     37.34 o 
  -1   2  11        4.23        3.20      2.70 o 
   0   2  11        4.89        9.59      4.40 o 
   1   2  11      480.97      479.83     23.56 o 
   2   2  11       95.36       79.49      8.09 o 
   3   2  11       16.06       15.60      6.10 o 
   4   2  11      619.58      615.17     30.52 o 
   5   2  11       24.98       -0.68     12.87 o 
   6   2  11        1.47        7.68      8.06 o 
   7   2  11        7.05       11.78     10.09 o 
   8   2  11        4.08       11.97     11.34 o 
   9   2  11        1.27       14.12     16.84 o 
 -16   3  11        4.83       10.71     19.90 o 
 -15   3  11        0.91       -6.14     12.53 o 
 -14   3  11        4.12        0.84     10.19 o 
 -13   3  11       11.80       15.41      9.57 o 
 -12   3  11        1.11        9.96      7.78 o 
 -11   3  11        4.39       11.60      7.38 o 
 -10   3  11       77.57       73.83     14.60 o 
  -9   3  11        6.20        4.73      5.34 o 
  -8   3  11       42.26       44.75      6.98 o 
  -7   3  11       37.37       40.34      9.14 o 
  -6   3  11      163.80      194.36     10.92 o 
  -5   3  11      195.07      177.67     10.11 o 
  -4   3  11       65.00       74.44      7.29 o 
  -3   3  11       28.20       24.15      3.53 o 
  -2   3  11       10.84       16.55      3.92 o 
  -1   3  11        5.41        3.57      2.91 o 
   0   3  11        2.51        6.76      5.02 o 
   1   3  11        4.29        0.24      4.79 o 
   2   3  11       88.69       96.00      8.98 o 
   3   3  11       48.94       35.96      6.95 o 
   4   3  11      109.19      121.55     15.29 o 
   5   3  11       11.18        2.98      7.45 o 
   6   3  11        2.65        0.84      7.85 o 
   7   3  11        7.08        7.94      9.39 o 
   8   3  11       15.77       24.82     11.96 o 
   9   3  11       16.59       12.78     25.01 o 
 -15   4  11        0.79        7.92     12.48 o 
 -14   4  11       25.32       43.63     11.71 o 
 -13   4  11        5.00        5.48      8.90 o 
 -12   4  11       67.66       80.92     11.35 o 
 -11   4  11       21.31       37.98     12.00 o 
 -10   4  11      649.69      651.96     51.07 o 
  -9   4  11      256.12      237.91     18.50 o 
  -8   4  11      170.53      186.83     15.01 o 
  -7   4  11      591.85      638.15     57.56 o 
  -6   4  11        2.10        4.93      4.70 o 
  -5   4  11       75.25       61.29      7.73 o 
  -4   4  11       33.70       41.83      4.83 o 
  -3   4  11      103.05      103.28      7.39 o 
  -2   4  11      458.53      452.94     18.42 o 
  -1   4  11      500.15      483.11     21.32 o 
   0   4  11      425.71      452.20     22.28 o 
   1   4  11      191.08      245.92     14.81 o 
   2   4  11      433.27      383.05     20.66 o 
   3   4  11       30.80       29.41     13.06 o 
   4   4  11      158.46      176.14     16.42 o 
   5   4  11       47.59       39.35      8.57 o 
   6   4  11       86.47       66.52     10.41 o 
   7   4  11       42.24       60.81     12.22 o 
   8   4  11        2.20       -7.33     11.62 o 
   9   4  11       25.07       42.40     32.71 o 
 -15   5  11       12.81       16.01     13.41 o 
 -14   5  11       31.93       43.19     11.75 o 
 -13   5  11        0.38       -5.04      9.41 o 
 -12   5  11       12.98       15.04     11.29 o 
 -11   5  11       16.83       17.58      8.26 o 
 -10   5  11       29.95       23.62      7.89 o 
  -9   5  11       55.90       75.68     16.21 o 
  -8   5  11        7.22        2.89      5.66 o 
  -7   5  11       35.36       50.23      8.17 o 
  -6   5  11       41.67       38.86      8.75 o 
  -5   5  11       13.86       27.59      6.38 o 
  -4   5  11       27.90       28.82      4.46 o 
  -3   5  11        9.17        8.14      3.74 o 
  -2   5  11      286.98      296.89     17.35 o 
  -1   5  11       87.36       83.71      8.47 o 
   0   5  11       17.94       19.19      4.91 o 
   1   5  11       60.92       64.04      7.47 o 
   2   5  11       77.04       63.89      7.71 o 
   3   5  11       40.10       48.64      7.48 o 
   4   5  11        6.53       -2.65      6.27 o 
   5   5  11        0.40       -6.57      6.86 o 
   6   5  11       42.90       50.67     10.15 o 
   7   5  11       31.48       36.28     11.13 o 
   8   5  11        7.00       19.13     12.62 o 
 -15   6  11        3.44       16.83     14.12 o 
 -14   6  11        2.82       11.39     11.89 o 
 -13   6  11        7.47       12.65      9.92 o 
 -12   6  11       15.09       19.82     10.28 o 
 -11   6  11       51.86       31.89      9.15 o 
 -10   6  11      128.97      141.30     17.10 o 
  -9   6  11      338.79      358.00     22.56 o 
  -8   6  11        3.85       -3.70      6.02 o 
  -7   6  11       71.90       53.01      8.10 o 
  -6   6  11       31.38       33.18      7.35 o 
  -5   6  11       36.70       36.94      6.88 o 
  -4   6  11       12.39       12.95      5.63 o 
  -3   6  11      184.46      160.69     10.51 o 
  -2   6  11       34.12       32.27      5.21 o 
  -1   6  11       13.02       22.87      6.64 o 
   0   6  11       82.90       62.48      9.07 o 
   1   6  11       17.85        8.48      6.87 o 
   2   6  11      274.27      323.22     19.83 o 
   3   6  11       86.30       66.04      8.59 o 
   4   6  11       17.81       15.89      6.91 o 
   5   6  11       14.54       13.53      9.94 o 
   6   6  11        0.46       15.23      9.09 o 
   7   6  11       17.83       21.01     19.86 o 
   8   6  11        0.34        6.33     14.43 o 
 -14   7  11        9.23       -9.26     10.85 o 
 -13   7  11        2.32      -12.56     12.73 o 
 -12   7  11       20.29       21.18     10.47 o 
 -11   7  11       14.03       12.59      8.91 o 
 -10   7  11       10.86        1.08      7.73 o 
  -9   7  11       13.24       17.84     10.08 o 
  -8   7  11       23.28        5.83      7.02 o 
  -7   7  11       10.53        3.29      6.49 o 
  -6   7  11       31.91       36.67      7.59 o 
  -5   7  11        8.49        4.04      5.53 o 
  -4   7  11       40.30       28.60      7.05 o 
  -3   7  11      191.89      211.74     15.27 o 
  -2   7  11      400.46      402.67     19.62 o 
  -1   7  11      246.33      212.88     16.26 o 
   0   7  11      174.37      164.45     17.45 o 
   1   7  11       83.23       91.10     12.21 o 
   2   7  11       61.14       61.63     10.21 o 
   3   7  11       31.58       46.50     17.72 o 
   4   7  11       30.81       36.54      8.57 o 
   5   7  11       24.09       19.98      8.54 o 
   6   7  11        6.38       20.56      9.60 o 
   7   7  11        0.61        0.67     11.32 o 
   8   7  11        1.24       30.57     19.07 o 
 -14   8  11       33.88       13.65     14.82 o 
 -13   8  11       72.99       95.28     14.75 o 
 -12   8  11       14.27       29.00     11.42 o 
 -11   8  11       47.58       41.43     11.31 o 
 -10   8  11       93.86       70.28     16.36 o 
  -9   8  11       28.22       30.83      9.34 o 
  -8   8  11      227.82      217.10     24.69 o 
  -7   8  11       87.08       61.17      9.96 o 
  -6   8  11       14.76        3.65      6.99 o 
  -5   8  11      260.35      221.96     17.85 o 
  -4   8  11      551.98      559.38     37.86 o 
  -3   8  11      158.63      178.38     14.20 o 
  -2   8  11      257.90      256.51     22.48 o 
  -1   8  11      373.48      436.82     35.57 o 
   0   8  11      259.70      255.63     19.40 o 
   1   8  11      243.45      236.99     18.69 o 
   2   8  11       14.91        9.69      9.64 o 
   3   8  11       80.29       84.01     12.03 o 
   4   8  11       17.56       41.16     10.17 o 
   5   8  11       75.26       89.44     27.03 o 
   6   8  11       15.67       -1.23     10.64 o 
   7   8  11        0.41        6.31     12.09 o 
 -13   9  11        2.60       11.94     12.16 o 
 -12   9  11        6.78        8.08     10.61 o 
 -11   9  11        4.77       -0.67     10.66 o 
 -10   9  11        4.03       21.63     10.88 o 
  -9   9  11        5.85       -8.52      8.52 o 
  -8   9  11       14.22       14.30      8.82 o 
  -7   9  11       18.24       19.61      8.24 o 
  -6   9  11      117.04      167.22     15.21 o 
  -5   9  11       50.06       62.33      9.95 o 
  -4   9  11       32.26       37.19     11.27 o 
  -3   9  11      101.04       90.81     19.11 o 
  -2   9  11       85.40       80.45     20.34 o 
  -1   9  11       29.61       35.54     11.62 o 
   0   9  11       24.37       32.92     11.04 o 
   1   9  11       11.36       15.88      9.03 o 
   2   9  11        8.19       -3.61      8.25 o 
   3   9  11       17.28       15.78      9.71 o 
   4   9  11       32.17       51.58     11.83 o 
   5   9  11        4.73       11.18     11.49 o 
   6   9  11        0.62      -12.29     12.29 o 
 -12  10  11        0.35       -6.78     10.75 o 
 -11  10  11       35.06       42.68     13.63 o 
 -10  10  11       20.02       20.38     11.80 o 
  -9  10  11       10.72       21.73     10.47 o 
  -8  10  11       28.12       52.53     11.31 o 
  -7  10  11       17.21       34.04      9.82 o 
  -6  10  11       98.74      119.82     13.97 o 
  -5  10  11        7.57        5.97      7.81 o 
  -4  10  11       12.09        9.42      9.10 o 
  -3  10  11       84.57       77.31     12.29 o 
  -2  10  11       63.33       57.17     21.42 o 
  -1  10  11       13.19       19.64     11.16 o 
   0  10  11        5.40       25.75     12.00 o 
   1  10  11       67.12       88.40     12.18 o 
   2  10  11       11.84       12.69      9.90 o 
   3  10  11        4.82        2.89     10.28 o 
   4  10  11       22.30       16.55     11.89 o 
   5  10  11        3.31       15.88     12.95 o 
   6  10  11       10.99        0.93     16.14 o 
 -11  11  11        0.86        1.69     12.69 o 
 -10  11  11        1.34       -3.96     12.46 o 
  -9  11  11       18.35       27.24     13.00 o 
  -8  11  11        0.42       -3.49     10.29 o 
  -7  11  11       46.31       47.68     12.79 o 
  -6  11  11        0.33       -2.18     10.30 o 
  -5  11  11       16.76       -3.79     12.55 o 
  -4  11  11       40.69       39.72     18.40 o 
  -3  11  11        0.66       -8.76      8.76 o 
  -2  11  11       18.62        9.43     12.03 o 
  -1  11  11       24.08       24.33     16.55 o 
   0  11  11        8.28        4.34     11.64 o 
   1  11  11        0.75       17.08     13.84 o 
   2  11  11       13.87        0.45     13.36 o 
   3  11  11        8.50       -6.12     12.02 o 
   4  11  11        2.60        0.04     12.29 o 
   5  11  11        0.92        6.30     16.71 o 
 -10  12  11        6.29       -0.77     13.98 o 
  -9  12  11        2.15      -13.10     13.10 o 
  -8  12  11       10.06       19.09     15.12 o 
  -7  12  11       37.68       26.62     14.80 o 
  -6  12  11        7.80        0.26     11.86 o 
  -5  12  11       12.58       -3.43     18.74 o 
  -4  12  11        2.70       10.31     11.09 o 
  -3  12  11        5.82       -7.55     12.99 o 
  -2  12  11       33.36       17.08     13.94 o 
  -1  12  11       10.60      -11.83     11.83 o 
   0  12  11       21.57       15.01     13.33 o 
   1  12  11       20.71       46.65     28.26 o 
   2  12  11        2.11       27.98     16.67 o 
   3  12  11       30.61       61.86     27.83 o 
   4  12  11       19.66       42.97     18.41 o 
  -9  13  11        3.24       -5.58     29.92 o 
  -8  13  11        1.50       -6.47     15.25 o 
  -7  13  11        6.63       20.13     15.19 o 
  -6  13  11        2.61       12.81     14.56 o 
  -5  13  11       25.65       16.87     13.34 o 
  -4  13  11       21.60       32.93     13.80 o 
  -3  13  11       10.54       31.75     16.10 o 
  -2  13  11       12.18       -0.94     21.47 o 
  -1  13  11        9.02        3.33     16.70 o 
   0  13  11       10.65        0.19     14.32 o 
   1  13  11       11.52        2.93     19.75 o 
   2  13  11       17.46        6.06     29.04 o 
   3  13  11        1.05       40.83     32.96 o 
  -7  14  11       18.37       46.31     33.89 o 
  -6  14  11       18.10       13.62     15.76 o 
  -5  14  11        3.20       21.24     14.43 o 
  -4  14  11        0.85      -13.72     13.72 o 
  -3  14  11        6.37        6.17     17.63 o 
  -2  14  11        7.14        4.38     15.23 o 
  -1  14  11        1.44        5.80     14.64 o 
   0  14  11        0.89       -2.19     30.37 o 
   1  14  11        0.66       64.20     43.81 o 
  -4  15  11        2.44      -31.54     38.09 o 
  -3  15  11        9.44       33.99     37.26 o 
 -15   0  12       26.00       32.47     20.93 o 
 -14   0  12       53.74       45.77     19.61 o 
 -13   0  12        0.37        3.82     14.22 o 
 -12   0  12      342.40      351.58     45.72 o 
 -11   0  12      289.46      268.65     36.87 o 
 -10   0  12       17.50       19.07     11.25 o 
  -9   0  12       33.90       57.86     20.49 o 
  -8   0  12        9.13       14.15      5.58 o 
  -7   0  12      172.14      151.41     11.94 o 
  -6   0  12        5.36        1.35      4.39 o 
  -5   0  12      297.20      336.46     20.00 o 
  -4   0  12     3035.57     2734.18    139.62 o 
  -3   0  12      178.36      228.30     15.49 o 
  -2   0  12       18.74       16.74      4.97 o 
  -1   0  12     2237.38     2376.71    143.19 o 
   0   0  12     1823.17     1812.23    110.81 o 
   1   0  12      616.89      568.63     38.81 o 
   2   0  12      390.70      341.58     26.91 o 
   3   0  12       61.66       51.27     11.39 o 
   4   0  12      362.73      422.43     33.18 o 
   5   0  12       26.82       35.97     12.45 o 
   6   0  12       13.04       28.16     13.55 o 
   7   0  12       44.30       46.04     31.35 o 
   8   0  12        1.50        7.59     16.36 o 
 -16   1  12        5.19       48.07     25.14 o 
 -15   1  12       31.86       21.95     14.96 o 
 -14   1  12       53.27       48.52     15.40 o 
 -13   1  12        3.23       -2.65     11.34 o 
 -12   1  12        1.85        8.65     10.05 o 
 -11   1  12        6.08       17.23     12.54 o 
 -10   1  12       17.93       23.14      7.06 o 
  -9   1  12      114.60      106.60     10.43 o 
  -8   1  12       75.19       84.90      9.90 o 
  -7   1  12      349.87      360.49     16.94 o 
  -6   1  12       80.70       96.36      6.42 o 
  -5   1  12      420.84      375.54     15.68 o 
  -4   1  12      513.03      508.30     22.16 o 
  -3   1  12       30.43       35.77      4.47 o 
  -2   1  12        1.92       -2.10      2.94 o 
  -1   1  12       96.93      102.78      7.81 o 
   0   1  12       95.01       99.97     11.65 o 
   1   1  12       34.80       49.50      6.87 o 
   2   1  12      154.56      166.68     12.16 o 
   3   1  12      105.63      101.77     12.17 o 
   4   1  12       70.76       67.69     10.99 o 
   5   1  12        7.81       14.84      7.76 o 
   6   1  12       40.27       51.35     10.85 o 
   7   1  12       10.05       36.58     10.96 o 
   8   1  12        0.97      -12.17     12.17 o 
 -15   2  12       24.26       -2.17     27.11 o 
 -14   2  12       74.46       67.73     16.72 o 
 -13   2  12      199.17      192.89     48.49 o 
 -12   2  12      347.31      367.65     29.56 o 
 -11   2  12      733.58      846.00     48.55 o 
 -10   2  12       22.73       21.27      7.26 o 
  -9   2  12      169.17      167.05     13.07 o 
  -8   2  12      300.39      332.13     22.62 o 
  -7   2  12       64.42       79.81      6.78 o 
  -6   2  12       37.83       27.30      4.60 o 
  -5   2  12      216.68      213.58     15.97 o 
  -4   2  12       38.89       42.20      4.35 o 
  -3   2  12      375.94      389.33     16.16 o 
  -2   2  12       46.53       54.47      5.07 o 
  -1   2  12       15.74        8.96      4.84 o 
   0   2  12       13.29        2.74      4.61 o 
   1   2  12      240.02      190.67     12.74 o 
   2   2  12     1084.42     1039.21     46.95 o 
   3   2  12      291.32      235.44     15.68 o 
   4   2  12       84.41       94.27     10.52 o 
   5   2  12        0.75       -3.14      7.39 o 
   6   2  12       13.43       27.39      9.95 o 
   7   2  12       16.94       21.51     10.95 o 
   8   2  12        2.27        4.36     11.86 o 
 -15   3  12        0.31       19.61     19.20 o 
 -14   3  12        6.17        3.77     11.58 o 
 -13   3  12        0.32        2.43      9.91 o 
 -12   3  12       28.87       32.00      9.38 o 
 -11   3  12       85.74       75.53     12.60 o 
 -10   3  12        3.59        0.45      6.27 o 
  -9   3  12      128.56      147.33     12.58 o 
  -8   3  12       34.78       23.28      6.52 o 
  -7   3  12        2.19        1.80      5.11 o 
  -6   3  12      110.11      113.73      8.23 o 
  -5   3  12       62.70       66.68      6.20 o 
  -4   3  12       72.29       61.82      6.79 o 
  -3   3  12       30.25       27.15      3.74 o 
  -2   3  12      169.51      176.72      9.24 o 
  -1   3  12       35.11       40.66      5.41 o 
   0   3  12      105.60      113.83      9.39 o 
   1   3  12       65.15       53.64      7.25 o 
   2   3  12      166.54      163.75     12.21 o 
   3   3  12        1.54        3.54      6.07 o 
   4   3  12       22.58       36.32      7.88 o 
   5   3  12        8.92       14.31      8.15 o 
   6   3  12       30.27       27.26     12.62 o 
   7   3  12        8.52        5.24     10.50 o 
   8   3  12        0.45        5.78     15.61 o 
 -15   4  12        9.30        9.56     12.43 o 
 -14   4  12        8.24       -1.74     11.21 o 
 -13   4  12       47.13       40.27     11.02 o 
 -12   4  12        0.25        8.36      9.93 o 
 -11   4  12       69.01       47.85     10.86 o 
 -10   4  12      191.54      234.12     33.42 o 
  -9   4  12      470.31      436.20     43.44 o 
  -8   4  12       93.87       81.60     12.48 o 
  -7   4  12       95.58       87.06     12.22 o 
  -6   4  12      267.58      289.31     17.58 o 
  -5   4  12       15.50       17.66      4.21 o 
  -4   4  12      195.22      201.50     11.55 o 
  -3   4  12       71.22       66.32      6.42 o 
  -2   4  12      739.17      728.43     31.28 o 
  -1   4  12     1195.91     1218.19     49.40 o 
   0   4  12     1221.56     1067.72     47.88 o 
   1   4  12       30.57       35.83      6.67 o 
   2   4  12      389.51      412.98     22.27 o 
   3   4  12        3.98       10.62      6.64 o 
   4   4  12        1.81        4.52      6.94 o 
   5   4  12       22.80       -1.19     11.45 o 
   6   4  12       13.25       10.02      9.11 o 
   7   4  12        0.94        5.22     14.20 o 
   8   4  12        3.05        4.54     17.61 o 
 -15   5  12        7.95       -3.07     15.60 o 
 -14   5  12       23.23       20.48     15.05 o 
 -13   5  12        4.43       24.37     10.82 o 
 -12   5  12       14.87       26.10     10.26 o 
 -11   5  12       20.15       20.87     13.63 o 
 -10   5  12        7.04       13.03      7.56 o 
  -9   5  12        2.03       -6.12      6.12 o 
  -8   5  12        5.06        6.25      6.39 o 
  -7   5  12        3.82       -1.22      5.53 o 
  -6   5  12       22.53       20.75      8.16 o 
  -5   5  12       14.87       30.75      7.00 o 
  -4   5  12       60.53       74.13      6.95 o 
  -3   5  12       42.35       38.35      6.19 o 
  -2   5  12      170.73      181.90     15.91 o 
  -1   5  12       56.71       48.74     12.98 o 
   0   5  12       64.55       64.36     12.89 o 
   1   5  12       35.59       39.46      7.22 o 
   2   5  12       46.62       38.56      7.62 o 
   3   5  12       71.73       60.85      8.92 o 
   4   5  12       14.28       23.80     14.73 o 
   5   5  12       18.43       22.47      8.69 o 
   6   5  12        6.84       -1.96      9.64 o 
   7   5  12        4.08       25.78     11.93 o 
   8   5  12        6.08       30.39     23.66 o 
 -15   6  12        6.57        3.60     20.15 o 
 -14   6  12       14.59       20.72     12.19 o 
 -13   6  12        0.73        1.14      9.91 o 
 -12   6  12        3.66       10.55      9.39 o 
 -11   6  12       48.42       52.33     15.10 o 
 -10   6  12       20.20       26.14      8.87 o 
  -9   6  12       78.73      117.51     14.54 o 
  -8   6  12      246.68      282.43     20.38 o 
  -7   6  12      209.83      217.49     32.23 o 
  -6   6  12      159.09      151.27     12.61 o 
  -5   6  12        5.75       10.96      6.13 o 
  -4   6  12       63.63       58.27      9.74 o 
  -3   6  12       31.23       27.61      5.26 o 
  -2   6  12      543.88      549.12     27.96 o 
  -1   6  12       82.69       77.22      9.88 o 
   0   6  12       90.78       80.36     10.70 o 
   1   6  12      107.23      108.84     12.26 o 
   2   6  12      549.09      563.99     33.19 o 
   3   6  12      304.36      302.90     18.85 o 
   4   6  12        7.98        6.41      7.76 o 
   5   6  12        1.54       -1.82      8.51 o 
   6   6  12       91.21       95.52     13.43 o 
   7   6  12       26.42       31.86     12.39 o 
 -14   7  12        7.16       30.73     15.12 o 
 -13   7  12        2.44       -1.71     10.22 o 
 -12   7  12        5.23       -2.20     10.26 o 
 -11   7  12        0.77        9.05      9.53 o 
 -10   7  12       14.97       16.22      9.02 o 
  -9   7  12        4.38       16.63      8.39 o 
  -8   7  12       42.20       30.57      8.50 o 
  -7   7  12       33.73       17.81      9.20 o 
  -6   7  12       18.49       22.22      7.31 o 
  -5   7  12       56.85       74.23      9.51 o 
  -4   7  12      117.63      146.63     16.18 o 
  -3   7  12       43.67       34.54      7.66 o 
  -2   7  12       34.17       27.94      7.78 o 
  -1   7  12        5.09        9.34      6.76 o 
   0   7  12        0.78       -3.00     10.87 o 
   1   7  12       39.84       44.67      9.55 o 
   2   7  12       10.18       30.05     19.56 o 
   3   7  12        9.17       31.76      9.76 o 
   4   7  12        5.36        7.88      9.33 o 
   5   7  12        5.25       16.39      9.73 o 
   6   7  12       31.42       52.92     12.48 o 
   7   7  12        4.88        8.17     17.36 o 
 -14   8  12        8.57       23.52     28.06 o 
 -13   8  12       34.90       46.65     13.24 o 
 -12   8  12        0.88       12.17     13.14 o 
 -11   8  12        5.11       -9.96      9.96 o 
 -10   8  12        3.42        9.45      9.31 o 
  -9   8  12        3.29        8.52      9.95 o 
  -8   8  12      133.38      148.89     16.62 o 
  -7   8  12       99.73       84.68     11.26 o 
  -6   8  12       50.37       59.96      9.98 o 
  -5   8  12       33.50       35.42      8.45 o 
  -4   8  12       23.03       22.75      7.31 o 
  -3   8  12       64.47       54.07      9.03 o 
  -2   8  12        1.17      -16.19     22.64 o 
  -1   8  12       10.02        9.69      9.66 o 
   0   8  12       23.09       -1.02     13.44 o 
   1   8  12       10.22        5.73      8.17 o 
   2   8  12        2.57       -8.28      8.28 o 
   3   8  12        1.23       -0.79     12.74 o 
   4   8  12       15.27       20.01     11.17 o 
   5   8  12        9.95       14.58     12.85 o 
   6   8  12       34.37       45.40     14.80 o 
 -13   9  12        3.33       -7.30     14.72 o 
 -12   9  12        1.01       -2.16     12.09 o 
 -11   9  12        1.65       27.85     28.19 o 
 -10   9  12        0.18        3.78      9.99 o 
  -9   9  12        4.52       -6.71      9.12 o 
  -8   9  12        7.85       -4.88      8.19 o 
  -7   9  12        2.76        3.57      7.95 o 
  -6   9  12        9.27        5.85      7.77 o 
  -5   9  12        6.01        0.56      7.63 o 
  -4   9  12       10.69        9.58      7.24 o 
  -3   9  12       26.51       26.93     31.91 o 
  -2   9  12       39.32       32.90     15.85 o 
  -1   9  12       15.13       13.76     14.25 o 
   0   9  12       15.09       24.24     11.91 o 
   1   9  12        0.95       -8.86      8.86 o 
   2   9  12       23.95        9.66      9.50 o 
   3   9  12        3.51       -7.76     11.19 o 
   4   9  12        7.31       18.82     17.45 o 
   5   9  12       17.29       30.38     13.60 o 
   6   9  12        5.29        6.85     26.60 o 
 -12  10  12        5.13      -14.74     14.74 o 
 -11  10  12        8.96        4.33     12.52 o 
 -10  10  12        3.51        5.09     11.41 o 
  -9  10  12        1.92       -9.23      9.23 o 
  -8  10  12       14.75        5.07     10.65 o 
  -7  10  12       23.09       36.92     10.16 o 
  -6  10  12        0.42        1.71      8.55 o 
  -5  10  12       79.90       57.53     15.68 o 
  -4  10  12      157.60      166.49     17.35 o 
  -3  10  12       36.37       23.63     12.93 o 
  -2  10  12       49.59       40.27     16.73 o 
  -1  10  12       27.73       25.74     12.02 o 
   0  10  12       26.80       -4.06     16.78 o 
   1  10  12        3.08        6.85     12.93 o 
   2  10  12        3.39       11.11     11.04 o 
   3  10  12       35.45       42.01     13.80 o 
   4  10  12       55.58       43.87     14.28 o 
   5  10  12        6.65       -3.50     13.97 o 
 -11  11  12        4.21       -3.68     19.89 o 
 -10  11  12        1.26       25.74     13.67 o 
  -9  11  12        4.48       21.52     12.37 o 
  -8  11  12       12.14       11.62     11.78 o 
  -7  11  12        2.44       -3.02     10.48 o 
  -6  11  12        8.44       10.39     15.00 o 
  -5  11  12       28.09       35.67     13.11 o 
  -4  11  12       37.73       20.36     18.50 o 
  -3  11  12       12.11       18.78     13.29 o 
  -2  11  12       36.23       41.01     14.96 o 
  -1  11  12       21.34       13.60     13.16 o 
   0  11  12       29.80       20.54     20.44 o 
   1  11  12       20.85       19.21     16.07 o 
   2  11  12       37.19       38.39     16.47 o 
   3  11  12       18.27       37.83     14.88 o 
   4  11  12       12.37        4.27     14.39 o 
  -9  12  12        6.84        2.23     15.19 o 
  -8  12  12        1.88        0.20     14.41 o 
  -7  12  12       10.60       26.76     21.98 o 
  -6  12  12        5.55       -5.58     12.25 o 
  -5  12  12       25.43       24.53     13.10 o 
  -4  12  12       44.52       15.70     33.59 o 
  -3  12  12       17.65       15.74     16.70 o 
  -2  12  12        6.68       -4.07     13.03 o 
  -1  12  12       43.31       36.38     16.08 o 
   0  12  12       40.06       50.51     26.07 o 
   1  12  12        6.62      -11.04     16.94 o 
   2  12  12       20.58       19.95     20.08 o 
   3  12  12       18.43       29.79     21.32 o 
  -8  13  12        2.42       37.12     31.05 o 
  -7  13  12       11.10        1.88     15.22 o 
  -6  13  12        8.58       12.26     14.73 o 
  -5  13  12       11.26       10.13     13.21 o 
  -4  13  12        8.25       -5.75     25.26 o 
  -3  13  12        9.99       35.43     21.64 o 
  -2  13  12        7.20       -3.82     15.81 o 
  -1  13  12        4.63       -6.51     14.79 o 
   0  13  12        9.01       10.71     27.78 o 
   1  13  12        1.68       10.19     24.94 o 
  -6  14  12        3.87        1.46     31.10 o 
  -5  14  12        4.77        1.21     22.32 o 
  -4  14  12        0.34       -9.12     20.15 o 
  -3  14  12       15.87      -12.65     17.32 o 
  -2  14  12       14.68       27.13     18.62 o 
  -1  14  12        1.59      -28.31     30.52 o 
 -15   1  13        7.33       16.04     14.41 o 
 -14   1  13       13.62       16.27     13.70 o 
 -13   1  13        3.43        2.43     11.50 o 
 -12   1  13       37.46       26.08     13.94 o 
 -11   1  13      100.55      143.58     17.99 o 
 -10   1  13       71.12       82.02     11.25 o 
  -9   1  13      309.94      305.96     20.33 o 
  -8   1  13      107.59      119.89      8.91 o 
  -7   1  13      361.35      350.58     16.92 o 
  -6   1  13       48.05       53.81      5.91 o 
  -5   1  13       39.00       42.77      4.87 o 
  -4   1  13       21.55       22.90      4.11 o 
  -3   1  13       18.57       22.07      4.09 o 
  -2   1  13       14.57       12.29      4.69 o 
  -1   1  13        7.56        9.86      5.68 o 
   0   1  13       13.34       -1.76      6.37 o 
   1   1  13       32.00       32.80      6.68 o 
   2   1  13       57.77       89.04      9.70 o 
   3   1  13       23.20       19.77      7.29 o 
   4   1  13        9.57        7.34      7.42 o 
   5   1  13       15.13        9.95      8.87 o 
   6   1  13        3.75       -0.04     11.31 o 
   7   1  13        0.67        1.47     11.14 o 
 -15   2  13       28.25       15.13     14.06 o 
 -14   2  13       44.56       26.96     24.23 o 
 -13   2  13        0.69       22.04     12.84 o 
 -12   2  13       84.24      102.30     28.06 o 
 -11   2  13      188.24      223.55     20.36 o 
 -10   2  13        6.63        3.50      7.05 o 
  -9   2  13      298.93      313.82     25.06 o 
  -8   2  13       72.62       76.30      9.05 o 
  -7   2  13      577.09      625.15     38.89 o 
  -6   2  13      737.18      732.61     32.21 o 
  -5   2  13       19.23       22.49      5.40 o 
  -4   2  13      454.37      464.48     19.10 o 
  -3   2  13       44.78       27.21      4.62 o 
  -2   2  13      155.76      196.45     11.39 o 
  -1   2  13      115.49      140.79     10.51 o 
   0   2  13       82.41       83.64      8.56 o 
   1   2  13      170.75      153.92     11.85 o 
   2   2  13       86.12      104.93     10.37 o 
   3   2  13      207.37      182.58     13.70 o 
   4   2  13       86.41      105.68     11.56 o 
   5   2  13       28.09       23.52      9.35 o 
   6   2  13        4.40       19.09     10.64 o 
   7   2  13        8.90       34.85     11.83 o 
 -15   3  13        2.02       29.57     15.61 o 
 -14   3  13       18.44       17.45     13.77 o 
 -13   3  13        0.98        0.23     10.39 o 
 -12   3  13        2.18       12.13     14.03 o 
 -11   3  13      120.00      137.21     15.11 o 
 -10   3  13       36.31       33.09      8.22 o 
  -9   3  13       45.40       60.40      9.30 o 
  -8   3  13       26.70       23.00      6.87 o 
  -7   3  13       39.54       44.86      7.44 o 
  -6   3  13      238.88      265.12     16.55 o 
  -5   3  13       62.31       81.09      8.47 o 
  -4   3  13      363.23      350.23     29.87 o 
  -3   3  13       34.69       34.44      6.84 o 
  -2   3  13        1.46       -0.65      4.56 o 
  -1   3  13       13.98        5.55      5.14 o 
   0   3  13        6.67        1.73      5.34 o 
   1   3  13       30.00       22.29      6.69 o 
   2   3  13       10.39        4.88      6.21 o 
   3   3  13       32.56       40.37      7.86 o 
   4   3  13       30.22       43.28     12.71 o 
   5   3  13        9.65        9.98     10.14 o 
   6   3  13        3.24        0.79     14.38 o 
   7   3  13        4.15        4.27     12.28 o 
 -15   4  13        1.63       15.85     18.92 o 
 -14   4  13        0.08      -11.07     11.07 o 
 -13   4  13        8.27        6.18      9.87 o 
 -12   4  13        0.18       -0.52     11.79 o 
 -11   4  13        2.73       10.03     10.40 o 
 -10   4  13       67.90       52.42     19.46 o 
  -9   4  13      104.57      106.48     11.25 o 
  -8   4  13       87.41       72.37      9.46 o 
  -7   4  13       11.73        8.61      6.19 o 
  -6   4  13        9.68        7.75      6.68 o 
  -5   4  13       37.41       37.24      7.23 o 
  -4   4  13       40.73       41.49      6.91 o 
  -3   4  13      270.49      257.87     14.20 o 
  -2   4  13       17.53       23.01      7.97 o 
  -1   4  13       44.61       43.86      8.30 o 
   0   4  13        6.88        4.64      5.41 o 
   1   4  13      126.06      133.77     11.35 o 
   2   4  13       27.29        5.18     11.59 o 
   3   4  13        3.18       -0.26      6.56 o 
   4   4  13       25.61       14.90     13.11 o 
   5   4  13        2.23       15.34      9.39 o 
   6   4  13        5.54       -2.35      9.75 o 
   7   4  13        0.65       25.92     33.35 o 
 -15   5  13        0.54       -9.92     33.25 o 
 -14   5  13        1.93       -1.85     12.17 o 
 -13   5  13        0.31       13.11     10.38 o 
 -12   5  13       16.39       28.66     10.38 o 
 -11   5  13        8.21        7.37      8.82 o 
 -10   5  13        1.11       -2.36      7.85 o 
  -9   5  13       32.43       27.51      8.15 o 
  -8   5  13       22.11       22.66      7.64 o 
  -7   5  13        0.35        7.10      8.46 o 
  -6   5  13       14.91       12.02      6.42 o 
  -5   5  13       86.88       97.41     12.65 o 
  -4   5  13       84.45       96.05      9.73 o 
  -3   5  13       44.47       50.73      6.71 o 
  -2   5  13       29.26       18.37     12.22 o 
  -1   5  13      108.74      103.39     18.48 o 
   0   5  13       64.95       55.22     14.13 o 
   1   5  13       82.25       62.78     10.94 o 
   2   5  13       43.00       66.42      9.89 o 
   3   5  13       20.27       16.94      7.56 o 
   4   5  13       45.50       50.61     10.45 o 
   5   5  13       16.52       67.15     34.23 o 
   6   5  13       22.08       17.63     11.32 o 
   7   5  13        3.32      -16.01     16.01 o 
 -14   6  13        3.66       -0.35     11.99 o 
 -13   6  13        2.24       -8.30     10.72 o 
 -12   6  13        0.29       17.79     11.34 o 
 -11   6  13       12.10        8.21      8.98 o 
 -10   6  13       25.59       18.35     11.92 o 
  -9   6  13      111.61      105.60     11.87 o 
  -8   6  13        8.97       21.04      7.71 o 
  -7   6  13      141.38       98.01     11.14 o 
  -6   6  13      125.79      133.50     12.29 o 
  -5   6  13      114.26      121.04     12.28 o 
  -4   6  13      159.81      159.78     13.19 o 
  -3   6  13       65.70       87.25     12.23 o 
  -2   6  13       11.23        4.37      6.55 o 
  -1   6  13      732.72      727.84     55.95 o 
   0   6  13      421.32      356.43     24.06 o 
   1   6  13       38.90       39.15     10.31 o 
   2   6  13       34.19       21.08     21.13 o 
   3   6  13       34.71       44.05     14.65 o 
   4   6  13       78.72       87.72     11.81 o 
   5   6  13        4.29       -9.24      9.24 o 
   6   6  13        8.94       24.94     12.22 o 
 -14   7  13        1.20      -31.05     31.05 o 
 -13   7  13        5.13       14.97     11.30 o 
 -12   7  13       11.54       13.14     10.75 o 
 -11   7  13       29.90       25.38     11.70 o 
 -10   7  13        2.04        4.36      8.81 o 
  -9   7  13       10.56       18.69      9.01 o 
  -8   7  13        5.07        7.32      7.46 o 
  -7   7  13        0.29        0.69      7.38 o 
  -6   7  13       18.88       14.68      7.30 o 
  -5   7  13        3.85       -1.69      9.20 o 
  -4   7  13       31.23       38.97      8.77 o 
  -3   7  13       58.73       67.59     11.43 o 
  -2   7  13       16.80       14.23      8.63 o 
  -1   7  13        6.44       -1.96      9.38 o 
   0   7  13       46.14       65.35     15.79 o 
   1   7  13       24.81       46.51     10.74 o 
   2   7  13       33.68       42.86     10.56 o 
   3   7  13       64.07       84.10     14.25 o 
   4   7  13       10.59        4.68     11.17 o 
   5   7  13       10.62       15.69     13.23 o 
   6   7  13        2.34       32.61     28.66 o 
 -13   8  13       48.71       49.30     16.73 o 
 -12   8  13       22.29       17.12     12.37 o 
 -11   8  13       59.63       51.29     12.77 o 
 -10   8  13       22.85       19.66     11.31 o 
  -9   8  13        1.18       -0.13      8.14 o 
  -8   8  13        0.41        1.17      7.88 o 
  -7   8  13       10.58       11.35      7.75 o 
  -6   8  13        6.76        9.48      7.75 o 
  -5   8  13      133.61      174.69     14.93 o 
  -4   8  13       34.15       21.57      7.96 o 
  -3   8  13       64.69       47.37     10.59 o 
  -2   8  13       22.85        9.86      9.78 o 
  -1   8  13        1.90        5.28      9.89 o 
   0   8  13        1.17       -8.60      8.60 o 
   1   8  13       28.23       18.45      9.56 o 
   2   8  13      148.99      181.87     17.84 o 
   3   8  13        1.35       -2.67     13.43 o 
   4   8  13       45.59       38.46     13.26 o 
   5   8  13        3.67       17.07     14.19 o 
 -12   9  13        5.10        2.49     12.11 o 
 -11   9  13        3.39        1.75     11.56 o 
 -10   9  13        1.13      -10.13     10.13 o 
  -9   9  13        0.28       14.35     10.75 o 
  -8   9  13       20.08       27.19     10.12 o 
  -7   9  13       31.06       58.10     11.53 o 
  -6   9  13        8.74       14.91      9.05 o 
  -5   9  13       11.37       18.27     18.59 o 
  -4   9  13       22.16       19.67      9.17 o 
  -3   9  13        2.26       -9.21      9.21 o 
  -2   9  13       32.53       23.70     18.97 o 
  -1   9  13       62.28       58.49     29.92 o 
   0   9  13       27.71       18.39     12.09 o 
   1   9  13       10.41       10.72     14.80 o 
   2   9  13        6.49       21.27     12.88 o 
   3   9  13        4.37       13.16     17.24 o 
   4   9  13       17.31       27.81     14.20 o 
   5   9  13        4.11        5.04     19.84 o 
 -11  10  13       13.43        5.22     12.22 o 
 -10  10  13       11.36        5.92     11.85 o 
  -9  10  13       14.18       22.91     11.59 o 
  -8  10  13       17.11       26.80     11.69 o 
  -7  10  13       44.04       46.05     11.64 o 
  -6  10  13        1.35        9.26      9.35 o 
  -5  10  13        8.24       -3.24     12.31 o 
  -4  10  13       38.96       67.65     41.12 o 
  -3  10  13       21.49        0.82     16.97 o 
  -2  10  13       74.35       70.86     16.30 o 
  -1  10  13      101.68       96.34     16.96 o 
   0  10  13       94.95       79.88     17.53 o 
   1  10  13       26.98       21.47     26.24 o 
   2  10  13        3.02        1.20     20.94 o 
   3  10  13       10.01       -2.25     14.07 o 
   4  10  13        2.72       -2.55     18.00 o 
 -10  11  13        0.16        2.22     13.26 o 
  -9  11  13        2.41      -11.82     11.82 o 
  -8  11  13        4.41       23.94     12.34 o 
  -7  11  13        2.43      -11.15     11.15 o 
  -6  11  13        8.07        4.07     11.73 o 
  -5  11  13       19.37       -9.13     12.64 o 
  -4  11  13       15.71       15.29     14.35 o 
  -3  11  13        9.22       24.35     14.84 o 
  -2  11  13        3.26        0.26     13.99 o 
  -1  11  13        7.87       -2.22     32.27 o 
   0  11  13        3.39        7.25     22.59 o 
   1  11  13        5.26       14.61     17.46 o 
   2  11  13       12.02        6.17     19.08 o 
   3  11  13        0.74       30.56     30.75 o 
  -9  12  13        2.37        3.13     24.99 o 
  -8  12  13       42.23       74.27     19.28 o 
  -7  12  13       55.77       33.02     15.55 o 
  -6  12  13        0.49       -7.73     12.57 o 
  -5  12  13        6.47        5.41     13.44 o 
  -4  12  13        4.18       -7.65     18.75 o 
  -3  12  13       15.26       -2.21     15.40 o 
  -2  12  13       13.81       10.73     15.54 o 
  -1  12  13        0.16       55.26     47.84 o 
   0  12  13        3.21       12.20     30.44 o 
   1  12  13        8.06      -10.06     23.98 o 
   2  12  13        0.21       23.96     33.94 o 
  -8  13  13        0.19       22.00     28.71 o 
  -7  13  13        4.47        6.01     26.55 o 
  -6  13  13       10.68       -1.55     18.49 o 
  -5  13  13        0.64      -17.23     25.26 o 
  -4  13  13        7.78      -10.05     33.84 o 
  -3  13  13       26.49       26.26     16.43 o 
  -2  13  13       13.46      -14.31     15.90 o 
  -1  13  13       20.45       25.41     17.98 o 
   0  13  13       15.42      -21.91     30.12 o 
 -15   0  14       24.54       42.83     23.08 o 
 -14   0  14       67.91       66.84     22.88 o 
 -13   0  14       24.21       19.80     17.99 o 
 -12   0  14      216.31      206.06     33.64 o 
 -10   0  14        2.38       -4.84     12.03 o 
  -9   0  14      948.90      924.14     96.23 o 
  -8   0  14      139.70      186.33     22.49 o 
  -7   0  14      508.95      634.95     87.87 o 
  -6   0  14      741.06      651.31     36.42 o 
  -5   0  14       61.19       44.26      8.75 o 
  -4   0  14      449.37      438.76     30.23 o 
  -3   0  14     1534.94     1430.15     75.20 o 
  -2   0  14      725.31      635.18     62.10 o 
  -1   0  14      248.66      243.38     33.99 o 
   0   0  14      344.60      274.14     23.56 o 
   1   0  14      357.04      286.60     33.13 o 
   2   0  14      147.91      176.31     19.61 o 
   3   0  14        6.56       10.68     11.15 o 
   4   0  14        3.98        7.26     12.52 o 
   5   0  14       11.83       11.91     14.55 o 
   6   0  14        0.40       23.66     16.83 o 
 -15   1  14        1.05       13.57     21.24 o 
 -14   1  14        0.22       16.58     13.25 o 
 -13   1  14        0.51        4.74     12.66 o 
 -12   1  14        6.31        1.89     11.04 o 
 -11   1  14        3.81        9.43     10.24 o 
 -10   1  14       55.43       61.53     21.06 o 
  -9   1  14       92.22       84.98     11.56 o 
  -8   1  14       80.58       68.30      8.81 o 
  -7   1  14      204.32      199.19     18.50 o 
  -6   1  14      223.61      208.31     12.25 o 
  -5   1  14       63.98       66.81      6.65 o 
  -4   1  14      160.36      167.60     12.00 o 
  -3   1  14      117.09      127.70      8.46 o 
  -2   1  14       57.71       49.08      7.81 o 
  -1   1  14       53.00       51.27      8.23 o 
   0   1  14       63.15       68.45     13.49 o 
   1   1  14       46.81       38.69      7.86 o 
   2   1  14       88.63       90.30     12.22 o 
   3   1  14       32.70       37.91      8.65 o 
   4   1  14        9.74       21.99      9.05 o 
   5   1  14        6.24        3.14     10.03 o 
   6   1  14        0.22        2.12     10.42 o 
 -15   2  14       15.96       56.67     25.04 o 
 -14   2  14      103.81      110.47     31.25 o 
 -13   2  14      160.24      146.33     39.76 o 
 -12   2  14       18.93       -5.65     11.02 o 
 -11   2  14       33.44       27.51     11.37 o 
 -10   2  14      101.41       98.28     12.79 o 
  -9   2  14        2.06        4.04      6.54 o 
  -8   2  14       27.05       19.44      7.67 o 
  -7   2  14        0.50       -4.10      5.64 o 
  -6   2  14       37.10       47.16      6.48 o 
  -5   2  14      292.85      309.75     17.23 o 
  -4   2  14     1055.10     1027.89     42.84 o 
  -3   2  14      843.76      764.76     32.31 o 
  -2   2  14       61.32       63.86      7.61 o 
  -1   2  14       82.90       84.64      8.86 o 
   0   2  14       19.59       26.74      6.77 o 
   1   2  14       97.20      113.03     10.77 o 
   2   2  14       11.87       15.84      7.37 o 
   3   2  14       37.50       64.21      9.70 o 
   4   2  14        6.32        5.22      8.69 o 
   5   2  14        2.43        2.77     12.28 o 
   6   2  14        2.00       -2.84     10.00 o 
 -14   3  14        2.73       14.46     17.48 o 
 -13   3  14        1.38        1.40     12.35 o 
 -12   3  14       12.33       16.71     10.80 o 
 -11   3  14       54.47       57.21     12.50 o 
 -10   3  14       15.38       20.26     12.84 o 
  -9   3  14      222.89      196.77     15.16 o 
  -8   3  14       87.42       99.26     10.59 o 
  -7   3  14       57.45       57.99      8.20 o 
  -6   3  14       31.07       29.95      6.88 o 
  -5   3  14       61.13       71.33      7.41 o 
  -4   3  14       79.38       76.08      7.58 o 
  -3   3  14      136.29      105.82     10.30 o 
  -2   3  14       10.88        4.90      7.38 o 
  -1   3  14      336.21      309.84     24.03 o 
   0   3  14      133.96      173.19     26.78 o 
   1   3  14      155.23      156.99     14.60 o 
   2   3  14       28.18       25.14      7.86 o 
   3   3  14        4.54        0.99      7.50 o 
   4   3  14       34.26       24.55     10.75 o 
   5   3  14        7.31       10.72     10.01 o 
   6   3  14        1.82        3.87     11.28 o 
 -14   4  14        1.98       11.57     14.58 o 
 -13   4  14        5.27        0.37     11.77 o 
 -12   4  14        4.31       -1.44      9.50 o 
 -11   4  14        4.82       12.77      8.71 o 
 -10   4  14       76.75       84.79     11.27 o 
  -9   4  14      296.59      261.17     26.23 o 
  -8   4  14       35.82       25.15      7.98 o 
  -7   4  14       56.47       70.09      9.58 o 
  -6   4  14       12.29        4.27      6.37 o 
  -5   4  14       48.80       43.58      7.70 o 
  -4   4  14       24.40       22.06      6.06 o 
  -3   4  14      176.91      184.46     13.78 o 
  -2   4  14      106.65      103.62     15.94 o 
  -1   4  14     1788.15     1664.41     83.64 o 
   0   4  14      418.44      407.16     26.42 o 
   1   4  14      146.56      136.23     11.84 o 
   2   4  14       13.25       10.86      7.52 o 
   3   4  14        2.24        2.67      7.83 o 
   4   4  14       29.93       44.44     10.09 o 
   5   4  14        2.34        6.13      9.66 o 
   6   4  14        1.15       16.59     16.48 o 
 -14   5  14       24.37       35.02     13.50 o 
 -13   5  14        5.00       -1.90     11.09 o 
 -12   5  14        3.99       -9.53      9.53 o 
 -11   5  14       56.07       40.94     12.74 o 
 -10   5  14       29.21       30.14      9.05 o 
  -9   5  14        2.89        2.71      7.97 o 
  -8   5  14       68.75       92.38     12.86 o 
  -7   5  14      248.35      267.23     22.22 o 
  -6   5  14       40.04       55.13     14.14 o 
  -5   5  14       57.98       64.26      9.22 o 
  -4   5  14       83.25      101.16     10.65 o 
  -3   5  14       95.06       75.03     11.62 o 
  -2   5  14       29.74       38.22      9.80 o 
  -1   5  14      111.63      115.99     14.78 o 
   0   5  14        8.89        5.69      8.47 o 
   1   5  14        5.89       12.29     10.73 o 
   2   5  14        1.68        3.15      9.30 o 
   3   5  14       12.31        7.13     10.87 o 
   4   5  14       19.79       26.08     10.23 o 
   5   5  14        2.35       -2.06     10.43 o 
   6   5  14        3.51       13.87     16.76 o 
 -14   6  14        7.07       13.18     29.92 o 
 -13   6  14        6.42        0.74     12.02 o 
 -12   6  14        1.18       -0.81     11.14 o 
 -11   6  14        7.52        7.68     10.87 o 
 -10   6  14       47.21       42.92     10.76 o 
  -9   6  14       27.83       39.74      9.61 o 
  -8   6  14       39.41       40.36      9.20 o 
  -7   6  14      262.78      250.08     18.25 o 
  -6   6  14      197.25      181.71     19.34 o 
  -5   6  14        3.20        7.56      8.64 o 
  -4   6  14      414.86      425.80     29.16 o 
  -3   6  14      664.26      602.80     46.69 o 
  -2   6  14       13.27       24.52      7.75 o 
  -1   6  14       55.91       39.39     10.03 o 
   0   6  14       58.07       69.73     17.78 o 
   1   6  14       10.38        3.14      9.75 o 
   2   6  14       37.01        5.46     10.23 o 
   3   6  14        7.93       10.46     11.01 o 
   4   6  14        5.64       29.82     15.77 o 
   5   6  14       17.78       -7.99     13.62 o 
 -13   7  14        9.32       19.72     13.25 o 
 -12   7  14        4.37        1.92     11.98 o 
 -11   7  14       16.58       20.86     11.22 o 
 -10   7  14       10.29       10.05      9.72 o 
  -9   7  14        2.97       -5.46      7.97 o 
  -8   7  14        1.81        8.88      9.04 o 
  -7   7  14        9.99       13.96      8.53 o 
  -6   7  14       49.24       52.32      9.67 o 
  -5   7  14        4.22       12.80      7.82 o 
  -4   7  14       49.01       53.01     11.59 o 
  -3   7  14        3.57        5.16      8.27 o 
  -2   7  14       65.59       52.06     25.60 o 
  -1   7  14        6.36        2.78     10.15 o 
   0   7  14       19.00       18.26      9.96 o 
   1   7  14       26.86       20.25     10.93 o 
   2   7  14       22.51       20.00     10.75 o 
   3   7  14       23.60       32.09     13.43 o 
   4   7  14        2.45       12.80     13.42 o 
   5   7  14        1.56       11.00     19.76 o 
 -13   8  14        3.22       19.49     33.82 o 
 -12   8  14       21.98       29.94     12.83 o 
 -11   8  14       11.39        6.47     11.61 o 
 -10   8  14        1.18       11.79     11.38 o 
  -9   8  14        0.50        6.03      9.72 o 
  -8   8  14        3.21        3.87      8.73 o 
  -7   8  14       55.69       44.75      9.92 o 
  -6   8  14      286.47      315.29     34.21 o 
  -5   8  14       52.53       61.29     10.05 o 
  -4   8  14       93.14       71.48     12.48 o 
  -3   8  14       22.47       28.52     14.20 o 
  -2   8  14        8.69        5.97      9.58 o 
  -1   8  14        4.35       -2.88     11.52 o 
   0   8  14       15.73        4.89     16.74 o 
   1   8  14       12.53        2.42     14.33 o 
   2   8  14        7.16       18.47     11.92 o 
   3   8  14       10.41       14.58     13.01 o 
   4   8  14        3.13       10.62     15.68 o 
 -12   9  14        1.48        6.88     20.85 o 
 -11   9  14        2.75        4.67     12.43 o 
 -10   9  14        3.04       18.59     13.35 o 
  -9   9  14        0.56       -1.46     14.07 o 
  -8   9  14       11.95       14.97      9.97 o 
  -7   9  14       28.97       44.73     10.91 o 
  -6   9  14       38.12       56.10     11.12 o 
  -5   9  14        4.26        6.84      8.89 o 
  -4   9  14        3.54       -5.40     11.26 o 
  -3   9  14       20.37       24.45     24.33 o 
  -2   9  14        7.94       10.33     11.60 o 
  -1   9  14       16.02        7.72     13.34 o 
   0   9  14        5.55       24.65     14.94 o 
   1   9  14        0.31       -0.65     14.70 o 
   2   9  14        3.06       16.24     13.71 o 
   3   9  14        7.79       10.80     17.87 o 
   4   9  14        1.05        3.90     19.40 o 
 -11  10  14        1.19      -11.94     19.50 o 
 -10  10  14        5.37       20.02     12.76 o 
  -9  10  14        0.51       13.11     13.00 o 
  -8  10  14        1.06       11.16     11.57 o 
  -7  10  14        1.22       -3.00     10.75 o 
  -6  10  14       74.18      102.47     14.69 o 
  -5  10  14       81.08       98.30     67.46 o 
  -4  10  14       18.49       14.56     20.15 o 
  -3  10  14        2.23       25.04     14.12 o 
  -2  10  14        9.79       16.14     13.72 o 
  -1  10  14        0.93      -18.58     20.44 o 
   0  10  14        2.40       -2.30     16.45 o 
   1  10  14       36.98       42.18     17.76 o 
   2  10  14        9.54        2.84     17.80 o 
   3  10  14        7.31       39.32     39.00 o 
 -10  11  14        4.43        6.11     25.14 o 
  -9  11  14        0.74        6.87     13.79 o 
  -8  11  14        3.29        3.75     12.73 o 
  -7  11  14        6.89       -1.85     12.35 o 
  -6  11  14        8.17      -12.40     12.40 o 
  -5  11  14        0.47       -1.89     20.20 o 
  -4  11  14       25.42        8.95     15.38 o 
  -3  11  14       44.39       41.26     17.16 o 
  -2  11  14        3.31        6.99     15.92 o 
  -1  11  14        3.92      -14.37     24.16 o 
   0  11  14        1.39       -8.63     19.43 o 
   1  11  14        3.39        3.10     19.62 o 
   2  11  14        2.38       10.66     31.40 o 
  -8  12  14       10.83        7.43     26.95 o 
  -7  12  14        4.12        2.29     15.81 o 
  -6  12  14        2.30      -13.92     14.25 o 
  -5  12  14        3.43        4.34     16.29 o 
  -4  12  14       27.84        7.60     23.45 o 
  -3  12  14       39.20       34.75     28.46 o 
  -2  12  14        5.66        0.95     16.06 o 
  -1  12  14        1.46      -11.78     27.13 o 
   0  12  14        5.08       21.52     35.70 o 
 -14   1  15       18.93       23.94     13.50 o 
 -13   1  15        0.67       19.33     14.00 o 
 -12   1  15       34.55       46.72     14.83 o 
 -11   1  15       30.61       47.07     13.55 o 
 -10   1  15       46.60       70.36     15.13 o 
  -9   1  15       78.22       61.21     10.76 o 
  -8   1  15        9.59       29.85      9.13 o 
  -7   1  15       24.00        6.89      5.85 o 
  -6   1  15       66.08       62.66      7.39 o 
  -5   1  15       28.01       28.10      7.89 o 
  -4   1  15        4.32       -2.40      5.51 o 
  -3   1  15       71.83       73.15      8.31 o 
  -2   1  15       29.40       28.29      6.60 o 
  -1   1  15      127.53      135.75     11.91 o 
   0   1  15       53.04       63.40      9.25 o 
   1   1  15        3.40       10.02      7.26 o 
   2   1  15        5.63        0.24      7.50 o 
   3   1  15        9.64       11.56      8.73 o 
   4   1  15        7.39       -0.98      9.53 o 
   5   1  15       14.37        2.00     10.56 o 
 -14   2  15       46.44       70.34     17.20 o 
 -13   2  15       21.87       15.66     13.99 o 
 -12   2  15       29.77       14.07     15.28 o 
 -11   2  15      186.98      156.71     54.55 o 
 -10   2  15        4.65       16.76     12.01 o 
  -9   2  15      264.60      270.47     18.40 o 
  -8   2  15       10.73       12.38      6.79 o 
  -7   2  15       79.67       68.71     10.48 o 
  -6   2  15      152.93      140.66     12.14 o 
  -5   2  15      424.25      404.57     19.82 o 
  -4   2  15       13.45       24.82      8.43 o 
  -3   2  15      456.67      448.82     27.15 o 
  -2   2  15       22.38       29.25      8.82 o 
  -1   2  15      278.51      237.92     15.45 o 
   0   2  15       41.33       36.31      7.75 o 
   1   2  15       13.30       -7.26      8.25 o 
   2   2  15       24.75       23.98      8.34 o 
   3   2  15        7.36        6.10      8.76 o 
   4   2  15        0.18       -0.86      9.78 o 
   5   2  15       12.61        7.22     10.64 o 
   6   2  15        4.21        5.13     21.12 o 
 -14   3  15       13.87       -2.89     22.62 o 
 -13   3  15        3.41       18.09     14.27 o 
 -12   3  15        4.55       -7.70     13.18 o 
 -11   3  15       13.03       21.87      9.91 o 
 -10   3  15        2.62       -2.39      7.54 o 
  -9   3  15       10.94       12.08      7.41 o 
  -8   3  15       61.77       76.02     12.64 o 
  -7   3  15      175.05      160.51     13.23 o 
  -6   3  15       10.63       12.19      6.78 o 
  -5   3  15      271.82      243.62     14.27 o 
  -4   3  15        6.15       -6.13      6.13 o 
  -3   3  15       17.67       18.89      7.75 o 
  -2   3  15        7.47        8.10      8.38 o 
  -1   3  15       38.25       51.38     10.41 o 
   0   3  15        9.74        6.84      9.30 o 
   1   3  15        2.04        5.17      7.44 o 
   2   3  15       18.49       37.75      8.90 o 
   3   3  15        3.95        3.67      8.83 o 
   4   3  15        9.78       10.73     14.59 o 
   5   3  15        0.08        3.00     10.48 o 
 -14   4  15       15.69        5.08     20.54 o 
 -13   4  15        2.38       -4.99     14.20 o 
 -12   4  15       93.92       96.51     15.19 o 
 -11   4  15       91.92       85.74     12.25 o 
 -10   4  15        2.46       18.82      9.04 o 
  -9   4  15       67.29       66.25     11.66 o 
  -8   4  15        4.84       -1.00      7.13 o 
  -7   4  15      107.46      141.85     12.90 o 
  -6   4  15      156.61      151.39     14.42 o 
  -5   4  15      395.73      363.77     22.16 o 
  -4   4  15        5.28       -6.39      6.39 o 
  -3   4  15       80.24       76.21     12.06 o 
  -2   4  15      340.78      380.89     24.81 o 
  -1   4  15       12.68        3.77     12.81 o 
   0   4  15      111.69      118.79     20.10 o 
   1   4  15       38.84       60.06     19.91 o 
   2   4  15        2.29       -0.34     10.22 o 
   3   4  15        9.32        9.96      8.86 o 
   4   4  15       18.44       37.06     11.11 o 
   5   4  15        1.82       -0.93     13.40 o 
 -14   5  15       13.19        5.82     31.15 o 
 -13   5  15        3.06        6.21     11.82 o 
 -12   5  15        6.88       28.17     27.62 o 
 -11   5  15       19.69       11.42      9.91 o 
 -10   5  15       46.68       77.57     12.13 o 
  -9   5  15        8.97       11.03      8.75 o 
  -8   5  15       63.31       71.41     10.37 o 
  -7   5  15       69.98       72.03     10.09 o 
  -6   5  15       26.08       11.84      8.13 o 
  -5   5  15        0.01       -7.05      7.05 o 
  -4   5  15        0.39       -1.90      8.63 o 
  -3   5  15       55.69       53.62      9.10 o 
  -2   5  15       91.08       85.81     13.35 o 
  -1   5  15       71.80       76.37     15.10 o 
   0   5  15       72.62       63.10     14.10 o 
   1   5  15       15.68       -1.84      9.28 o 
   2   5  15        7.10       -2.72     10.56 o 
   3   5  15        2.67        4.00     19.23 o 
   4   5  15       18.51       18.82     12.93 o 
 -14   6  15        4.93      -20.51     20.51 o 
 -13   6  15        2.65        2.82     12.45 o 
 -12   6  15       15.11       17.82     12.55 o 
 -11   6  15        2.33       -5.59     11.38 o 
 -10   6  15        0.69       26.88     10.70 o 
  -9   6  15        9.65        9.45      9.14 o 
  -8   6  15       56.57       83.41     11.72 o 
  -7   6  15       10.66       26.41      8.75 o 
  -6   6  15       10.76        7.39      8.06 o 
  -5   6  15       20.27       24.95      8.63 o 
  -4   6  15      103.06       90.33     13.86 o 
  -3   6  15       22.66       22.45     10.35 o 
  -2   6  15       18.79       10.04      9.76 o 
  -1   6  15       93.26       88.40     12.82 o 
   0   6  15       13.66       11.13     10.28 o 
   1   6  15        1.28       10.32     10.81 o 
   2   6  15        9.51       22.28     11.92 o 
   3   6  15       28.17       17.59     12.99 o 
   4   6  15        4.86       15.05     13.03 o 
 -13   7  15       13.03       27.07     22.43 o 
 -12   7  15       10.13        0.02     12.47 o 
 -11   7  15       31.54       40.86     12.96 o 
 -10   7  15       54.64       42.75     11.88 o 
  -9   7  15       25.01        2.13      9.45 o 
  -8   7  15        0.18        7.64      9.11 o 
  -7   7  15        9.92       29.51      9.12 o 
  -6   7  15       14.60       13.26      8.74 o 
  -5   7  15       13.09       22.02     10.23 o 
  -4   7  15       39.40       25.13     10.93 o 
  -3   7  15       47.77       61.24     25.41 o 
  -2   7  15       50.00        3.96     16.58 o 
  -1   7  15        7.59       10.06     12.73 o 
   0   7  15        1.93       14.30     11.78 o 
   1   7  15       12.24       11.26     11.56 o 
   2   7  15        4.52        3.14     11.63 o 
   3   7  15       19.12       19.50     13.41 o 
   4   7  15        0.75       15.90     19.02 o 
 -12   8  15       10.12       14.26     16.27 o 
 -11   8  15       13.11        6.08     12.50 o 
 -10   8  15       10.74        6.48     12.16 o 
  -9   8  15       13.20       20.72     14.65 o 
  -8   8  15        0.61        8.77     10.05 o 
  -7   8  15        6.63        7.73      9.23 o 
  -6   8  15       63.71       80.14     12.00 o 
  -5   8  15       10.96       29.31     11.51 o 
  -4   8  15      187.13      216.66     24.09 o 
  -3   8  15      168.19      162.31     46.94 o 
  -2   8  15        2.84      -15.60     17.51 o 
  -1   8  15        3.59        6.46     13.17 o 
   0   8  15        1.27      -15.20     17.89 o 
   1   8  15       15.71       12.50     12.41 o 
   2   8  15        0.15       -0.98     13.47 o 
   3   8  15       17.54       -4.11     22.59 o 
 -11   9  15        0.12        3.13     14.90 o 
 -10   9  15        1.92        1.69     13.58 o 
  -9   9  15        1.05        0.55     11.97 o 
  -8   9  15        6.64       23.37     11.23 o 
  -7   9  15       29.01       15.90     11.05 o 
  -6   9  15        5.49        9.77     10.40 o 
  -5   9  15        8.76        3.18     12.37 o 
  -4   9  15        1.10        1.44     22.35 o 
  -3   9  15       24.55        3.22     15.77 o 
  -2   9  15        2.61      -12.65     12.65 o 
  -1   9  15        6.31       15.75     15.97 o 
   0   9  15        2.09      -12.08     14.95 o 
   1   9  15       13.35        5.13     17.76 o 
   2   9  15        2.40       -3.03     17.58 o 
 -10  10  15        1.06      -14.65     26.94 o 
  -9  10  15        6.20       -3.40     12.75 o 
  -8  10  15       33.54       18.63     13.26 o 
  -7  10  15        1.81        8.31     11.80 o 
  -6  10  15        8.67        0.80     15.09 o 
  -5  10  15       11.86        8.88     16.64 o 
  -4  10  15        5.40       22.58     17.35 o 
  -3  10  15        2.57        2.60     14.75 o 
  -2  10  15       17.13       30.27     17.85 o 
  -1  10  15       39.18       31.37     19.02 o 
   0  10  15       10.49       10.34     21.27 o 
   1  10  15        3.46      -19.17     27.33 o 
  -9  11  15       10.84        3.77     25.19 o 
  -8  11  15        3.44       -5.18     16.56 o 
  -7  11  15        5.44       -1.38     13.69 o 
  -6  11  15        6.33      -13.80     19.52 o 
  -5  11  15        5.78      -13.71     26.58 o 
  -4  11  15        2.69       17.16     19.15 o 
  -3  11  15       13.00        4.55     16.35 o 
  -2  11  15        2.95       11.63     15.59 o 
  -1  11  15        3.57       -9.64     29.78 o 
  -7  12  15       19.47       34.08     28.99 o 
 -14   0  16       18.32       16.87     21.61 o 
 -13   0  16        2.06       25.62     23.42 o 
 -12   0  16       21.69       43.03     22.49 o 
 -11   0  16      113.94       90.66     24.64 o 
 -10   0  16        8.04        6.45     14.82 o 
  -9   0  16       41.67       46.40     17.70 o 
  -8   0  16      104.94       96.75     15.19 o 
  -7   0  16      163.07      160.12     19.46 o 
  -6   0  16      217.74      217.65     47.19 o 
  -5   0  16      266.05      234.53     25.52 o 
  -4   0  16       51.30       56.10     11.30 o 
  -3   0  16      617.42      597.21     41.19 o 
  -2   0  16       23.28       28.60     10.17 o 
  -1   0  16        0.23       -8.69      8.69 o 
   0   0  16       13.19       25.14     10.69 o 
   1   0  16       12.98       13.93     15.40 o 
   2   0  16       15.85      110.83     64.89 o 
   3   0  16        8.39       -0.46     12.73 o 
   4   0  16        5.76       18.82     14.82 o 
 -14   1  16        2.09      -16.13     19.32 o 
 -13   1  16        2.93        7.98     16.39 o 
 -12   1  16       18.11       42.79     16.11 o 
 -11   1  16       28.04       14.10     12.53 o 
 -10   1  16        1.75       -1.54      9.92 o 
  -9   1  16        6.71        3.66     10.83 o 
  -8   1  16       40.21       39.15      9.57 o 
  -7   1  16      106.83       84.15     10.04 o 
  -6   1  16       24.01       16.13      6.45 o 
  -5   1  16      183.41      191.73     14.49 o 
  -4   1  16       14.66       20.66     12.55 o 
  -3   1  16      140.39      121.69     13.17 o 
  -2   1  16        4.04        8.19      6.45 o 
  -1   1  16       17.60       21.18      7.31 o 
   0   1  16        1.37       -1.58      7.15 o 
   1   1  16       28.38       37.75      8.86 o 
   2   1  16       12.39        7.39      8.56 o 
   3   1  16        3.51       -2.40     12.94 o 
   4   1  16        9.57       15.28     10.62 o 
   5   1  16        2.38      -17.80     17.80 o 
 -13   2  16       39.65       56.97     31.56 o 
 -12   2  16        8.07       -1.54     13.67 o 
 -11   2  16        2.90      -11.63     11.63 o 
 -10   2  16       68.02       64.95     12.42 o 
  -9   2  16      121.45      121.80     31.69 o 
  -8   2  16      141.70      142.07     13.18 o 
  -7   2  16        2.61       -7.35      7.35 o 
  -6   2  16      106.05      128.40     10.49 o 
  -5   2  16      146.69      120.78     10.12 o 
  -4   2  16       47.32       38.57      8.49 o 
  -3   2  16       92.62      133.05     26.65 o 
  -2   2  16       43.69       45.93      9.98 o 
  -1   2  16       11.18        5.48      8.74 o 
   0   2  16       10.59        6.78      7.59 o 
   1   2  16       27.38       22.23      8.64 o 
   2   2  16        4.34       -1.40      8.46 o 
   3   2  16       24.22       25.80     10.05 o 
   4   2  16        6.33        7.57     10.27 o 
 -13   3  16        8.86        9.90     18.18 o 
 -12   3  16        5.63       10.89     15.24 o 
 -11   3  16        3.06        3.90     11.55 o 
 -10   3  16       17.42       19.61     10.36 o 
  -9   3  16       52.82       59.01     10.19 o 
  -8   3  16       22.56       20.30      7.92 o 
  -7   3  16       40.19       51.52      9.54 o 
  -6   3  16       38.96       52.73      9.13 o 
  -5   3  16        7.31       13.37      8.47 o 
  -4   3  16       14.43       16.56      9.34 o 
  -3   3  16       33.55       16.09      9.08 o 
  -2   3  16       74.16      100.73     13.13 o 
  -1   3  16       15.92       16.74      9.58 o 
   0   3  16       32.18       26.89     18.11 o 
   1   3  16       11.18        5.08     10.36 o 
   2   3  16       19.15       31.07      9.60 o 
   3   3  16       25.83       32.22     15.57 o 
   4   3  16        7.92        0.71     10.54 o 
 -13   4  16        2.34      -14.94     14.94 o 
 -12   4  16        8.07       26.95     14.87 o 
 -11   4  16        2.58        4.53     10.77 o 
 -10   4  16       82.14       84.96     12.36 o 
  -9   4  16      202.69      204.05     16.45 o 
  -8   4  16       54.08       49.42      9.76 o 
  -7   4  16      114.50       99.34     11.22 o 
  -6   4  16      128.40      142.73     12.96 o 
  -5   4  16       24.15       26.71     10.04 o 
  -4   4  16        0.57        6.07      9.00 o 
  -3   4  16       33.55       25.15      9.74 o 
  -2   4  16       18.70       18.88     14.14 o 
  -1   4  16        0.93       -5.78      9.05 o 
   0   4  16       10.81       -9.47      9.66 o 
   1   4  16        9.80        3.08     10.66 o 
   2   4  16        5.55        5.20     21.05 o 
   3   4  16       14.49       14.75     12.46 o 
 -13   5  16        2.40       -9.42     12.81 o 
 -12   5  16        1.99       24.81     13.49 o 
 -11   5  16        9.48        5.18     11.48 o 
 -10   5  16       52.87       41.71     11.16 o 
  -9   5  16       44.18       51.28     10.81 o 
  -8   5  16       38.45       35.36      9.72 o 
  -7   5  16       84.92       92.72     11.64 o 
  -6   5  16        7.99       -1.07      7.99 o 
  -5   5  16        4.09       -9.23      9.23 o 
  -4   5  16       42.11       34.08     12.29 o 
  -3   5  16        2.64       21.52     13.38 o 
  -2   5  16       27.96       25.50     10.42 o 
  -1   5  16        4.80        5.73     10.24 o 
   0   5  16        3.16        4.84     11.10 o 
   1   5  16       16.90       21.50     11.75 o 
   2   5  16        3.03       -7.41     11.56 o 
   3   5  16        0.31       17.27     12.64 o 
 -13   6  16       13.29       20.60     37.90 o 
 -12   6  16        2.58        4.58     14.01 o 
 -11   6  16        4.81       30.73     13.91 o 
 -10   6  16        5.41        1.04     10.86 o 
  -9   6  16        3.76        4.57     10.03 o 
  -8   6  16      103.03      102.61     22.58 o 
  -7   6  16      217.81      268.66     23.77 o 
  -6   6  16        1.06       19.74      9.44 o 
  -5   6  16       12.03       18.55     12.50 o 
  -4   6  16      215.10      201.11     19.32 o 
  -3   6  16       37.87       12.76     19.46 o 
  -2   6  16       22.89       15.49     13.73 o 
  -1   6  16        2.61       11.30     11.12 o 
   0   6  16        0.73        3.69     14.17 o 
   1   6  16        2.57       -6.05     11.16 o 
   2   6  16        0.02      -11.09     11.09 o 
   3   6  16        7.74       10.97     18.66 o 
 -12   7  16        8.02        6.04     16.62 o 
 -11   7  16       27.01       57.33     15.38 o 
 -10   7  16       68.06       74.11     14.21 o 
  -9   7  16       11.26       11.21     11.69 o 
  -8   7  16       11.43       19.60     17.27 o 
  -7   7  16        7.14        6.67      9.89 o 
  -6   7  16        2.46        1.99     10.82 o 
  -5   7  16        2.07       21.52     12.79 o 
  -4   7  16       87.00       89.06     16.44 o 
  -3   7  16       18.24        2.46     11.63 o 
  -2   7  16       12.32       -7.98     13.87 o 
  -1   7  16        2.17      -11.03     21.03 o 
   0   7  16        0.43        5.59     11.56 o 
   1   7  16        0.41       -8.97     12.34 o 
   2   7  16        1.83       -4.15     14.78 o 
   3   7  16        2.72      -25.28     25.28 o 
 -12   8  16        2.13      -17.50     23.38 o 
 -11   8  16       14.38       17.01     22.68 o 
 -10   8  16       29.76       41.47     14.19 o 
  -9   8  16       10.35       11.58     11.90 o 
  -8   8  16       15.50       24.82     11.52 o 
  -7   8  16       90.00       97.91     14.05 o 
  -6   8  16       15.29       -0.07     12.51 o 
  -5   8  16       16.45       28.94     13.84 o 
  -4   8  16        4.87       -5.08     11.54 o 
  -3   8  16       16.85       29.83     15.49 o 
  -2   8  16       19.49       35.43     22.15 o 
  -1   8  16       12.36        5.14     15.57 o 
   0   8  16       16.20       35.24     16.96 o 
   1   8  16        4.61       23.15     14.09 o 
   2   8  16        2.69       -3.32     23.42 o 
 -10   9  16        0.32      -14.13     14.13 o 
  -9   9  16        1.58        7.85     12.94 o 
  -8   9  16        0.34       -3.55     11.77 o 
  -7   9  16        3.69        0.83     11.67 o 
  -6   9  16       36.87       29.54     20.34 o 
  -5   9  16       12.27       17.19     13.92 o 
  -4   9  16        4.47       -2.61     29.56 o 
  -3   9  16       15.29        2.77     22.40 o 
  -2   9  16        1.51       -7.32     26.70 o 
  -1   9  16        2.03       13.04     15.46 o 
   0   9  16        1.44       14.92     17.83 o 
  -9  10  16        2.75       -7.48     18.51 o 
  -8  10  16        0.64        1.59     13.84 o 
  -7  10  16        6.39       14.77     16.98 o 
  -6  10  16       86.47       93.07     20.13 o 
  -5  10  16       41.85       65.22     21.01 o 
  -4  10  16        3.10      -14.22     19.85 o 
  -3  10  16       26.20        0.50     31.05 o 
  -2  10  16       19.94       32.28     19.88 o 
  -1  10  16        0.83      -23.86     30.37 o 
  -8  11  16        0.81        0.78     25.82 o 
 -13   1  17        1.45        2.98     17.65 o 
 -12   1  17        7.16       14.20     16.04 o 
 -11   1  17       12.92       25.65     14.53 o 
 -10   1  17        8.98       -4.73     11.32 o 
  -9   1  17       28.05       24.18     11.80 o 
  -8   1  17        3.79        9.44      8.85 o 
  -7   1  17       91.76      105.88     15.69 o 
  -6   1  17       26.17       28.82      8.68 o 
  -5   1  17        3.92        3.00      8.74 o 
  -4   1  17       22.50       18.57      8.76 o 
  -3   1  17        1.84       -8.28      8.28 o 
  -2   1  17        1.89        7.65      9.12 o 
  -1   1  17        6.35        1.03      7.34 o 
   0   1  17       13.93       21.33     14.01 o 
   1   1  17       38.44       42.76     15.35 o 
   2   1  17       22.70       34.42     10.34 o 
   3   1  17        3.95       -4.67     10.45 o 
 -13   2  17        0.57       14.02     19.09 o 
 -12   2  17       19.29       16.40     15.49 o 
 -11   2  17        2.75        3.20     13.97 o 
 -10   2  17       41.35       39.08     19.98 o 
  -9   2  17        8.04       -0.66      8.75 o 
  -8   2  17       48.81       67.00     12.23 o 
  -7   2  17       12.99        0.14      8.66 o 
  -6   2  17       78.12       75.95     10.59 o 
  -5   2  17      117.73      134.61     12.58 o 
  -4   2  17       12.61       17.32      9.29 o 
  -3   2  17       10.18        4.63     10.60 o 
  -2   2  17        0.46       -4.03      9.03 o 
  -1   2  17        1.44       -4.37      9.25 o 
   0   2  17       21.23       16.06     10.81 o 
   1   2  17       33.96       33.38     14.40 o 
   2   2  17       18.55       18.28     11.65 o 
   3   2  17        0.51        1.39     13.68 o 
 -13   3  17        4.44       -2.15     19.57 o 
 -12   3  17        1.15      -15.61     15.61 o 
 -11   3  17        4.57      -13.18     13.18 o 
 -10   3  17       16.30        1.77     11.33 o 
  -9   3  17       17.27        7.70     11.80 o 
  -8   3  17       19.42       -0.15      8.43 o 
  -7   3  17        0.14       -1.86      8.01 o 
  -6   3  17        3.46       -5.32      9.59 o 
  -5   3  17       47.22       81.42     16.78 o 
  -4   3  17       34.00       51.57     10.91 o 
  -3   3  17       48.55       45.05     10.91 o 
  -2   3  17        1.26       10.27      9.66 o 
  -1   3  17        1.54       -7.25     11.59 o 
   0   3  17        1.61        2.05     12.69 o 
   1   3  17        1.65       -2.55     10.93 o 
   2   3  17        1.09      -11.74     11.74 o 
   3   3  17        1.46        8.87     15.34 o 
 -12   4  17       27.73       27.83     18.45 o 
 -11   4  17       70.12       72.29     17.85 o 
 -10   4  17       30.50       33.33     11.40 o 
  -9   4  17        2.97        7.01      9.35 o 
  -8   4  17       75.96       81.01     11.33 o 
  -7   4  17       17.78       22.69     10.58 o 
  -6   4  17       60.05       42.69     11.48 o 
  -5   4  17       32.29       38.69     13.28 o 
  -4   4  17       12.82       13.72     12.48 o 
  -3   4  17       10.05       14.95      9.83 o 
  -2   4  17       29.92       16.11      9.90 o 
  -1   4  17       12.96        2.15     10.84 o 
   0   4  17        3.26        7.34     11.09 o 
   1   4  17        6.40       -0.82     13.38 o 
   2   4  17        1.37        1.44     11.71 o 
 -12   5  17        0.70       -2.13     14.97 o 
 -11   5  17       16.12       30.71     13.37 o 
 -10   5  17        5.91       10.58     11.00 o 
  -9   5  17       17.03       17.71     11.02 o 
  -8   5  17       35.84       47.95     12.01 o 
  -7   5  17       17.46       14.05      9.11 o 
  -6   5  17       22.62       37.93     12.07 o 
  -5   5  17       22.09       31.42     11.49 o 
  -4   5  17       12.44        4.11     21.76 o 
  -3   5  17        1.67        0.85     13.21 o 
  -2   5  17       24.53       15.44     11.42 o 
  -1   5  17        3.56       -7.92     11.04 o 
   0   5  17        0.07      -11.39     11.39 o 
   1   5  17        5.04        3.45     12.31 o 
   2   5  17        5.97       17.51     15.00 o 
 -12   6  17       17.11       24.59     17.80 o 
 -11   6  17       10.98        8.39     13.60 o 
 -10   6  17        6.95       11.79     12.03 o 
  -9   6  17        8.42        6.43     10.68 o 
  -8   6  17        0.21        2.27      9.57 o 
  -7   6  17       16.08       18.45     10.51 o 
  -6   6  17       87.72       94.98     15.53 o 
  -5   6  17       49.28       70.55     14.22 o 
  -4   6  17       37.96       50.95     15.40 o 
  -3   6  17        3.07        1.39     14.04 o 
  -2   6  17        3.96      -32.33     47.41 o 
  -1   6  17       28.35       15.53     13.11 o 
   0   6  17       10.75       29.51     13.17 o 
   1   6  17        1.87        7.32     15.89 o 
   2   6  17        0.17      -19.90     22.74 o 
 -12   7  17       12.37       17.86     24.94 o 
 -11   7  17        2.31       -8.07     15.86 o 
 -10   7  17       25.45       40.53     14.80 o 
  -9   7  17       10.86       21.02     12.95 o 
  -8   7  17        7.82       -9.09     10.71 o 
  -7   7  17        3.24       14.15     13.27 o 
  -6   7  17       31.15       14.91     20.10 o 
  -5   7  17       15.68       19.84     13.51 o 
  -4   7  17       30.81       38.24     13.69 o 
  -3   7  17        6.96       24.86     34.40 o 
  -2   7  17       21.45      -12.32     15.04 o 
  -1   7  17        2.42      -14.46     33.30 o 
   0   7  17        5.35        6.12     16.33 o 
   1   7  17        0.05        2.29     24.50 o 
 -11   8  17        6.95       -4.79     34.33 o 
 -10   8  17       14.32       10.61     14.92 o 
  -9   8  17       20.57       25.12     13.86 o 
  -8   8  17        0.19       -2.55     12.51 o 
  -7   8  17        1.12       -8.60     14.07 o 
  -6   8  17       98.83      103.61     18.49 o 
  -5   8  17       11.00        1.03     13.69 o 
  -4   8  17       11.02        6.74     13.60 o 
  -3   8  17       10.27       15.70     26.75 o 
  -2   8  17        6.07       47.64     18.25 o 
  -1   8  17        3.83       -1.34     16.13 o 
 -10   9  17        2.71      -21.32     21.32 o 
  -9   9  17        0.25      -17.61     17.61 o 
  -8   9  17        0.94       -7.23     13.43 o 
  -7   9  17        3.00       -2.36     15.13 o 
  -6   9  17       15.48       27.87     19.39 o 
  -5   9  17        1.16       -6.71     14.96 o 
  -4   9  17       12.27       19.25     17.87 o 
  -3   9  17        6.62      -21.27     26.95 o 
  -2   9  17        6.07       -6.15     18.81 o 
  -7  10  17       19.86       56.47     43.38 o 
  -6  10  17        5.84      -22.88     38.53 o 
 -12   0  18        8.60       -0.78     23.62 o 
 -11   0  18       41.08       59.46     26.85 o 
 -10   0  18        9.59       20.88     20.59 o 
  -9   0  18       10.01       26.40     18.53 o 
  -8   0  18        3.73        2.69     14.92 o 
  -7   0  18       11.10       19.44     16.78 o 
  -6   0  18       60.68       44.16     20.98 o 
  -5   0  18        1.27        7.33     17.56 o 
  -4   0  18       38.79       34.23     20.68 o 
  -3   0  18        5.93       -5.18     17.11 o 
  -2   0  18      183.73      284.20     39.91 o 
  -1   0  18      148.88      172.73     20.27 o 
   0   0  18       69.33       93.07     17.03 o 
   1   0  18       20.81       50.79     15.62 o 
   2   0  18        1.18       27.13     19.27 o 
 -12   1  18        4.47        5.12     17.99 o 
 -11   1  18        6.38       19.01     16.15 o 
 -10   1  18       22.57       31.92     21.39 o 
  -9   1  18        0.06       -0.01     11.97 o 
  -8   1  18       11.66        3.23      9.95 o 
  -7   1  18       32.10       22.26     10.52 o 
  -6   1  18       18.59        6.19     13.91 o 
  -5   1  18        0.74        3.32     12.91 o 
  -4   1  18        0.26       -3.29     12.17 o 
  -3   1  18        9.23       -2.48      9.88 o 
  -2   1  18       64.43       73.14     12.57 o 
  -1   1  18       20.59       37.79     20.72 o 
   0   1  18       44.89       73.17     21.23 o 
   1   1  18       12.42        7.26      9.35 o 
   2   1  18        0.10        3.74     12.31 o 
 -12   2  18       42.07       45.58     19.32 o 
 -11   2  18        2.70       12.42     16.39 o 
 -10   2  18        9.61        8.44     19.12 o 
  -9   2  18       66.82       53.79     12.70 o 
  -8   2  18       93.01      112.10     15.20 o 
  -7   2  18        1.91        4.62     10.51 o 
  -6   2  18        1.57       12.33     20.61 o 
  -5   2  18       19.72       21.43     10.61 o 
  -4   2  18        1.58       -9.23      9.23 o 
  -3   2  18       17.64       17.38     10.52 o 
  -2   2  18        4.49       12.70     18.78 o 
  -1   2  18       17.95       -1.25     10.18 o 
   0   2  18       27.26       19.00     20.24 o 
   1   2  18       22.22       27.64     12.02 o 
   2   2  18       13.24        3.32     17.94 o 
 -12   3  18        4.15       24.03     18.91 o 
 -11   3  18        2.45       19.04     17.05 o 
 -10   3  18        0.16       11.28     12.65 o 
  -9   3  18       28.96       31.74     12.46 o 
  -8   3  18       47.65       67.84     13.53 o 
  -7   3  18        6.82        7.16     11.10 o 
  -6   3  18        9.87       11.70     11.21 o 
  -5   3  18       16.12       19.05     13.53 o 
  -4   3  18        4.44       -0.15     10.15 o 
  -3   3  18       53.85       80.53     13.26 o 
  -2   3  18        2.75        7.51     14.41 o 
  -1   3  18        9.96       -9.17     10.68 o 
   0   3  18        4.04       12.47     11.75 o 
   1   3  18       34.09       46.00     13.62 o 
 -12   4  18       19.54       25.19     26.16 o 
 -11   4  18        0.44       11.73     15.44 o 
 -10   4  18       72.32       78.56     16.02 o 
  -9   4  18       35.38       33.33     11.52 o 
  -8   4  18        6.62       16.51     10.11 o 
  -7   4  18        9.68        0.37     10.94 o 
  -6   4  18        7.50        0.44     11.89 o 
  -5   4  18       25.04       58.00     25.67 o 
  -4   4  18        4.40        2.89     22.15 o 
  -3   4  18       57.62       71.87     13.55 o 
  -2   4  18        8.00       16.35     11.41 o 
  -1   4  18        3.38       17.06     12.07 o 
   0   4  18        7.83        7.06     11.37 o 
   1   4  18       29.05       14.14     17.56 o 
 -12   5  18       14.63       35.26     31.35 o 
 -11   5  18        0.72        4.85     16.05 o 
 -10   5  18       12.28       11.77     12.69 o 
  -9   5  18        8.52        2.18     11.04 o 
  -8   5  18        0.71       -2.96     10.19 o 
  -7   5  18       10.97       14.21     12.40 o 
  -6   5  18        1.88       -4.63     11.72 o 
  -5   5  18       12.29       11.32     14.84 o 
  -4   5  18       13.10       20.95     15.21 o 
  -3   5  18        4.42       -0.47     14.38 o 
  -2   5  18       18.19       23.29     14.91 o 
  -1   5  18        0.71       -4.41     11.66 o 
   0   5  18        8.59       -2.96     11.88 o 
   1   5  18        6.83       -1.81     22.98 o 
 -11   6  18        1.46        1.06     16.53 o 
 -10   6  18        4.53       -2.73     13.31 o 
  -9   6  18       12.16       22.68     12.86 o 
  -8   6  18      125.22      167.30     22.42 o 
  -7   6  18       38.41       45.02     15.25 o 
  -6   6  18        5.46       20.47     13.43 o 
  -5   6  18        2.40      -14.35     14.35 o 
  -4   6  18        2.69       21.45     16.03 o 
  -3   6  18        4.03        5.35     16.58 o 
  -2   6  18       18.22       22.07     14.84 o 
  -1   6  18        1.43        3.53     22.12 o 
   0   6  18       18.59       16.85     15.74 o 
 -10   7  18        9.22        7.41     16.46 o 
  -9   7  18       16.60       23.93     13.89 o 
  -8   7  18       15.72       16.38     16.25 o 
  -7   7  18        5.55        4.58     14.87 o 
  -6   7  18       17.24       20.44     15.62 o 
  -5   7  18        0.31        8.55     14.50 o 
  -4   7  18       14.25      -20.54     21.81 o 
  -3   7  18        0.02      -11.40     13.52 o 
  -2   7  18        2.60       -3.33     15.03 o 
  -9   8  18        2.39       15.73     20.52 o 
  -8   8  18        3.00       -0.12     16.80 o 
  -7   8  18       18.60       22.04     16.24 o 
  -6   8  18        0.88        1.96     15.32 o 
  -5   8  18       30.29       27.81     16.36 o 
  -4   8  18        2.53       -8.76     16.33 o 
  -3   8  18        0.21       44.31     24.94 o 
  -7   9  18        8.28       30.71     40.59 o 
  -6   9  18        3.61      -11.40     40.39 o 
 -11   1  19        1.80       19.62     17.34 o 
 -10   1  19        3.91        2.60     15.34 o 
  -9   1  19        2.83       22.29     14.81 o 
  -8   1  19        2.96        9.19     11.29 o 
  -7   1  19       10.55       15.47     15.62 o 
  -6   1  19       24.69       27.09     22.59 o 
  -5   1  19        0.44        5.85     13.07 o 
  -4   1  19        8.69        8.76     13.78 o 
  -3   1  19       25.82        9.28     14.07 o 
  -2   1  19       17.30       22.11     11.35 o 
  -1   1  19        7.77        7.38     11.61 o 
   0   1  19        9.05       20.26     19.06 o 
   1   1  19        6.23        4.79     17.36 o 
 -11   2  19       18.93       33.33     18.42 o 
 -10   2  19       17.78       21.80     16.76 o 
  -9   2  19        2.10        5.12     12.37 o 
  -8   2  19        2.98        7.27     12.60 o 
  -7   2  19       35.16       42.79     19.51 o 
  -6   2  19       31.72       39.95     23.18 o 
  -5   2  19       11.52      -11.68     21.52 o 
  -4   2  19       18.45       24.37     11.06 o 
  -3   2  19       69.56       68.79     13.47 o 
  -2   2  19       14.89       -1.05     10.85 o 
  -1   2  19        6.23       -0.66     11.08 o 
   0   2  19        3.11       -1.88     13.62 o 
 -11   3  19       15.15       11.02     18.89 o 
 -10   3  19       10.64        9.10     14.82 o 
  -9   3  19       16.44       27.98     13.89 o 
  -8   3  19        2.22       14.64     13.29 o 
  -7   3  19       15.96        1.27     23.88 o 
  -6   3  19        1.98       -6.27     13.98 o 
  -5   3  19        2.38      -14.11     15.50 o 
  -4   3  19        3.45        3.01     13.97 o 
  -3   3  19        0.17       12.95     11.53 o 
  -2   3  19        1.96      -10.87     10.87 o 
  -1   3  19        1.16       -0.61     13.86 o 
   0   3  19        3.57       11.81     14.03 o 
 -11   4  19       34.44       88.38     28.90 o 
 -10   4  19       23.66       26.29     15.93 o 
  -9   4  19       27.93       52.12     15.94 o 
  -8   4  19       13.30       25.41     18.56 o 
  -7   4  19        5.08        5.67     13.55 o 
  -6   4  19        3.87      -13.29     13.29 o 
  -5   4  19        2.93      -14.59     14.59 o 
  -4   4  19       27.45       29.38     16.36 o 
  -3   4  19        7.83       11.50     14.92 o 
  -2   4  19        7.89       13.22     11.92 o 
  -1   4  19        6.46       -3.63     13.90 o 
   0   4  19        7.27       -7.68     23.13 o 
 -11   5  19        6.09        7.05     20.16 o 
 -10   5  19        8.76       18.16     16.80 o 
  -9   5  19       27.20       50.07     14.30 o 
  -8   5  19       30.93       24.47     15.36 o 
  -7   5  19        3.89       -2.56     14.02 o 
  -6   5  19       28.22       35.43     17.72 o 
  -5   5  19       19.04        8.28     15.95 o 
  -4   5  19        5.53       13.28     15.18 o 
  -3   5  19        6.55       -1.81     14.61 o 
  -2   5  19        4.99       20.25     15.47 o 
  -1   5  19       10.27       -1.28     18.04 o 
 -10   6  19        2.20       -3.29     16.28 o 
  -9   6  19        0.56       -5.28     13.75 o 
  -8   6  19        5.68       -4.61     15.58 o 
  -7   6  19        0.43      -14.44     14.44 o 
  -6   6  19       11.65        9.09     17.11 o 
  -5   6  19       13.46      -14.14     22.88 o 
  -4   6  19        0.09        0.43     15.97 o 
  -3   6  19        0.57       -3.08     19.71 o 
  -2   6  19        3.41       -4.11     18.19 o 
  -9   7  19        8.33       32.03     33.11 o 
  -8   7  19        3.48      -11.30     21.43 o 
  -7   7  19        3.08      -19.67     20.56 o 
  -6   7  19        0.08      -19.63     19.63 o 
  -5   7  19        0.98      -24.79     24.79 o 
  -4   7  19        0.23       -5.96     21.08 o 
  -6   8  19        0.40        2.25     41.27 o 
 -11   0  20       10.41      -18.68     27.97 o 
 -10   0  20        2.90       15.11     26.50 o 
  -9   0  20        2.48       12.56     23.96 o 
  -6   0  20        0.49        3.37     20.59 o 
  -5   0  20       34.73       15.11     19.51 o 
  -4   0  20       12.05        3.47     20.34 o 
  -3   0  20        8.65      -20.73     20.73 o 
  -2   0  20      135.61      159.90     32.52 o 
 -11   1  20        6.66       20.54     20.00 o 
 -10   1  20        0.54        5.28     18.11 o 
  -9   1  20        3.24        9.15     18.06 o 
  -8   1  20        2.02        5.48     25.47 o 
  -7   1  20        2.27       13.31     22.79 o 
  -6   1  20        1.52       -0.10     21.61 o 
  -5   1  20       13.40      -14.15     14.15 o 
  -4   1  20        1.63        4.96     14.79 o 
  -3   1  20        1.47      -13.42     13.42 o 
  -2   1  20       34.56       43.67     17.75 o 
 -11   2  20        1.06        0.83     28.36 o 
 -10   2  20        2.23       19.27     19.85 o 
  -9   2  20       14.04       15.82     19.02 o 
  -8   2  20        3.39        1.14     17.63 o 
  -7   2  20        1.19       26.65     25.23 o 
  -6   2  20       10.65       24.84     25.28 o 
  -5   2  20       33.09       64.98     27.33 o 
  -4   2  20       23.37        4.99     24.01 o 
  -3   2  20        2.39        6.20     16.12 o 
  -2   2  20        1.14       -7.92     15.87 o 
 -10   3  20        3.82       14.27     19.65 o 
  -9   3  20        8.26       -6.67     14.64 o 
  -8   3  20        0.10        6.58     19.34 o 
  -7   3  20        2.95        6.31     22.54 o 
  -6   3  20        1.34      -21.76     21.76 o 
  -5   3  20       14.23       15.85     24.40 o 
  -4   3  20       21.69       33.32     18.29 o 
  -3   3  20       20.49       16.50     12.79 o 
  -2   3  20        9.90       -4.82     13.51 o 
 -10   4  20        0.72       14.35     19.66 o 
  -9   4  20        2.00       12.48     20.44 o 
  -8   4  20        8.47       17.91     19.84 o 
  -7   4  20        0.30      -14.92     26.25 o 
  -6   4  20        2.33       16.81     18.80 o 
  -5   4  20        7.24      -11.93     15.34 o 
  -4   4  20       20.56       21.87     16.16 o 
  -3   4  20       47.46       73.50     23.91 o 
  -9   5  20       24.32       33.10     22.23 o 
  -8   5  20        7.74      -10.39     18.60 o 
  -7   5  20        1.64        9.99     18.41 o 
  -6   5  20       12.54      -17.61     23.76 o 
  -5   5  20        4.48       21.09     26.53 o 
  -4   5  20        3.88        9.78     21.12 o 
  -7   6  20       16.19        4.40     29.04 o 
  -5   6  20       34.40       38.05     26.12 o 
  -7   1  21        1.12       27.88     25.82 o 
  -6   1  21        3.77       -5.77     21.52 o 
  -5   1  21        2.43      -20.39     20.39 o 
  -4   1  21        7.67       -5.84     26.19 o 
  -8   2  21        0.15      -24.06     24.06 o 
  -7   2  21        0.30        1.51     23.18 o 
  -6   2  21        7.87       28.41     26.30 o 
  -5   2  21        1.90       -4.20     22.00 o 
  -7   3  21        1.64       -8.12     23.18 o 
  -6   3  21        2.94      -24.45     25.87 o 
                                                 
